# Supplementary material for: Cmr is a redox-responsive regulator of DosR that contributes to M. tuberculosis virulence
Source: Nucleic Acids Res. 2017 May 8;45(11):6600–12. doi: 10.1093/nar/gkx406 (PMC5499769; doi:10.1093/nar/gkx406)
Supplement: Supplementary Data [file gkx406_Supp.zip]

Archive with 2 entries (2 files):
- nar-02671-v-2016-File011.pdf
- nar-02671-v-2016-File012.xlsx
