# Supplementary material for: Cmr is a redox-responsive regulator of DosR that contributes to M. tuberculosis virulence
Source: Nucleic Acids Res. 2017 May 8;45(11):6600–12. doi: 10.1093/nar/gkx406 (PMC5499769; doi:10.1093/nar/gkx406)
Supplement: Supplementary Data [file gkx406_Supp.zip › nar-02671-v-2016-File012.xlsx]

## Sheet: All genes, All strains
Table S2. Gene expression data for M. tuberculosis parent, cmr mutant and complemented cmr mutant strains. All data ordered by expression in Δcmr mutant vs WT				log2				Green = 3-fold change			1.58496
								Red = t-test p-value <0.05
	Mut/Parent		Mut/Comp		Comp/Parent
ID	Average	p-value	Average	p-value	Average	p-value
MtH37Rv-2007c (9K9)	3.09	0.0225088	2.71817	5.2798e-05	-0.37	0.772793
MtH37Rv-2030c (6N16)	3.05	0.0148358	2.88446	0.00877455	-0.16	0.865097
MtH37Rv-2031c (6O16)	3	0.0347245	3.91338	7.69865e-14	0.92	0.521551
MtH37Rv-3131 (3F24)	2.63	0.0401197	2.99758	0.00150923	0.37	0.764278
MtH37Rv-3130c (10K8)	2.55	0.0296376	4.42147	0.0986367	1.87	0.077819
MtH37Rv-3547 (2G13)	2.53	N/A	N/A	N/A	N/A	N/A
MtH37Rv-2626c (1M16)	2.4	0.0927339	2.70344	0.00176703	0.3	0.809385
MtH37Rv-3387 (9H22)	2.36	N/A	N/A	N/A	N/A	N/A
MtH37Rv-1738 (9L4)	2.24	0.0322769	2.34544	0.00323902	0.11	0.920802
MtH37Rv-0079 (1G10)	2.08	0.0345254	2.52622	0.0332147	0.45	0.623459
MtH37Rv-0080 (1H10)	2.07	0.00483827	2.50952	N/A	0.44	N/A
MtH37Rv-0540 (4K16)	2.06	N/A	0.0129697	N/A	-2.05	N/A
MtH37Rv-2629 (1P16)	2	0.0181809	1.00345	0.227203	-0.99	0.169508
MtH37Rv-2628 (1O16)	1.93	N/A	0.261739	N/A	-1.67	N/A
MtH37Rv-3133c (3G24)	1.93	0.0311497	1.77178	0.0234508	-0.16	0.871969
MtH37Rv-2032 (6P16)	1.88	0.0313612	2.28958	0.0185637	0.41	0.657278
MtH37Rv-1148c (7L5)	1.86	N/A	0.506856	N/A	-1.35	N/A
MtH37Rv-2827c (2E9)	1.81	N/A	N/A	N/A	N/A	N/A
MtCDC1551-2880.3 (12L8)	1.78	N/A	N/A	N/A	N/A	N/A
MtH37Rv-3135 (10M8)	1.75	N/A	-0.732496	N/A	-2.49	N/A
MtH37Rv-2623 (10C1)	1.67	0.0348242	1.28229	0.222172	-0.39	0.564371
MtH37Rv-3127 (3E24)	1.64	0.0743527	2.03641	0.0246303	0.39	0.696495
MtH37Rv-3134c (3H24)	1.61	0.0324642	1.74668	0.10517	0.13	0.856556
MtH37Rv-1737c (7K22)	1.58	0.0376307	2.00604	0.0768824	0.42	0.581657
MtCDC1551-0450 (11L16)	1.55	N/A	N/A	N/A	N/A	N/A
MtH37Rv-0413 (1C16)	1.55	N/A	-1.81653	N/A	-3.37	N/A
MtH37Rv-0546c (4O16)	1.53	N/A	-0.399516	N/A	-1.93	N/A
MtH37Rv-3085 (10J6)	1.49	N/A	2.11363	N/A	0.62	N/A
MtH37Rv-1813c (7O15)	1.48	0.0365424	1.09311	0.212218	-0.38	0.591272
MtH37Rv-2224c (5K16)	1.45	N/A	N/A	N/A	N/A	N/A
MtH37Rv-2627c (1N16)	1.44	N/A	N/A	N/A	N/A	N/A
MtH37Rv-3288c (10L12)	1.41	N/A	N/A	N/A	N/A	N/A
MtCDC1551-2882.1 (12M8)	1.36	N/A	N/A	N/A	N/A	N/A
MtH37Rv-3841 (8G4)	1.34	0.142206	1.33031	0.0318508	-0.01	0.992772
MtH37Rv-2951c (2O8)	1.33	N/A	N/A	N/A	N/A	N/A
MtH37Rv-0210 (1O8)	1.32	N/A	N/A	N/A	N/A	N/A
MtH37Rv-3140 (10O8)	1.32	0.0414447	0.768068	0.301922	-0.56	0.395999
MtH37Rv-0898c (10D16)	1.31	N/A	N/A	N/A	N/A	N/A
MtH37Rv-0456c (1D20)	1.28	N/A	N/A	N/A	N/A	N/A
MtH37Rv-2946c (2M8)	1.28	N/A	-1.50374	N/A	-2.79	N/A
MtH37Rv-1243c (8H23)	1.27	N/A	0.1946	N/A	-1.07	N/A
MtH37Rv-3132c (10L8)	1.23	N/A	1.17831	N/A	-0.05	N/A
MtH37Rv-1996 (9I9)	1.21	0.0784074	1.65754	0.131841	0.45	0.538798
MtH37Rv-2029c (6M16)	1.21	0.0626031	1.39041	0.22392	0.19	0.753336
MtH37Rv-0519c (9I16)	1.19	N/A	N/A	N/A	N/A	N/A
MtH37Rv-3624c (2D20)	1.19	N/A	N/A	N/A	N/A	N/A
MtH37Rv-0894 (10C16)	1.16	N/A	N/A	N/A	N/A	N/A
MbAF212297-3151c (11I11)	1.11	0.0918912	2.58267	0.0469197	1.47	0.073531
MtH37Rv-0529 (4K15)	1.11	N/A	N/A	N/A	N/A	N/A
MtH37Rv-3139 (3K1)	1.09	0.0599171	1.15055	0.260514	0.06	0.907812
MtH37Rv-1195 (8C22)	1.08	0.0142473	-0.537567	0.333209	-1.62	0.020224
MtH37Rv-2057c (9M11)	1.08	0.0366401	1.82183	0.0999812	0.74	0.261959
MtH37Rv-2428 (6C10)	1.08	0.00668182	-0.496568	0.397762	-1.58	0.000930733
MtH37Rv-0569 (9N17)	1.06	0.0317745	0.931943	0.283756	-0.13	0.806234
MtH37Rv-2005c (6P14)	1.05	0.0528178	1.27959	0.213537	0.23	0.685588
MtH37Rv-3513c (10J22)	1.05	N/A	N/A	N/A	N/A	N/A
MtH37Rv-0900 (10E16)	1.01	N/A	N/A	N/A	N/A	N/A
MtH37Rv-2058c (9N11)	1.01	0.026512	2.28427	0.158435	1.28	0.00543748
MtH37Rv-0539 (4J16)	1	N/A	-0.472384	N/A	-1.47	N/A
MtH37Rv-1592c (5B20)	0.96	0.00347648	0.23393	0.452196	-0.73	0.0339755
MtH37Rv-2243 (5J18)	0.95	0.00551452	0.0495331	0.488382	-0.9	0.043955
MtH37Rv-2721c (1K24)	0.95	N/A	-0.261231	N/A	-1.21	N/A
MtH37Rv-2314c (5I24)	0.94	N/A	0.370588	N/A	-0.57	0.390005
MtH37Rv-0538 (4I16)	0.93	N/A	0.222569	N/A	-0.71	N/A
MtH37Rv-0211 (1P8)	0.91	0.0154639	0.133844	0.464673	-0.77	0.136557
MtH37Rv-0222 (1K10)	0.91	N/A	N/A	N/A	N/A	N/A
MtH37Rv-2720 (1J24)	0.91	N/A	N/A	N/A	N/A	N/A
MtCDC1551-1070 (11P23)	0.9	N/A	-0.084302	0.485086	-0.98	N/A
MtH37Rv-0867c (10B15)	0.9	N/A	-0.900325	0.32726	-1.8	0.0102839
MtH37Rv-1551 (5G16)	0.9	N/A	0.315763	N/A	-0.58	N/A
MtH37Rv-1104 (7M1)	0.89	N/A	N/A	N/A	N/A	N/A
MtH37Rv-2625c (1L16)	0.86	0.211324	0.661044	0.357421	-0.2	0.643008
MtH37Rv-3842c (8H4)	0.86	0.0732588	0.0744153	0.481426	-0.79	0.165305
MtH37Rv-0247c (2I13)	0.85	N/A	-0.466386	0.411246	-1.32	0.0360665
MtCDC1551-2092 (12G10)	0.83	0.0157735	-0.172654	0.465816	-1.01	0.00838648
MtH37Rv-0043c (1C6)	0.83	N/A	-0.139124	0.477399	-0.97	N/A
MtH37Rv-1997 (6I14)	0.82	0.141825	1.47533	0.234809	0.65	0.130758
MtH37Rv-2703 (10G4)	0.82	0.00411594	-0.667652	0.348149	-1.49	0.00274987
MtH37Rv-0483 (1G22)	0.8	0.00017695	-0.392102	0.419747	-1.19	0.00115536
MtH37Rv-2004c (6O14)	0.8	0.0563723	1.13601	0.247801	0.34	0.499954
MtH37Rv-3859c (8C6)	0.8	N/A	0.0679404	0.487078	-0.73	0.0915641
MtH37Rv-3229c (3P9)	0.78	N/A	0.699338	0.31786	-0.08	0.92051
MtH37Rv-3102c (10N6)	0.77	N/A	-0.536994	N/A	-1.31	N/A
MtH37Rv-2321c (5P24)	0.76	N/A	-0.101497	N/A	-0.86	0.245372
MtCDC1551-0116.1 (11L14)	0.75	N/A	-0.268095	N/A	-1.02	0.266712
MtCDC1551-0598 (11N17)	0.75	0.0225546	N/A	N/A	N/A	N/A
MtH37Rv-2244 (9H17)	0.75	0.0158362	-0.16787	0.428478	-0.91	0.158604
MtH37Rv-3129 (10J8)	0.75	0.260646	0.210133	0.452882	-0.54	0.254019
MtCDC1551-1432 (12C4)	0.74	0.00228716	-0.709932	0.377606	-1.45	6.46586e-06
MtH37Rv-2343c (6C3)	0.74	N/A	N/A	N/A	N/A	N/A
MtH37Rv-3418c (9B24)	0.74	0.0495213	-0.459049	0.345391	-1.2	0.0823096
MtH37Rv-2056c (9L11)	0.73	0.0420149	1.96866	0.0527829	1.23	0.0921118
MtH37Rv-1594 (5D20)	0.72	0.0922806	0.0195366	0.494841	-0.7	0.219616
MtH37Rv-1803c (10O13)	0.72	N/A	N/A	N/A	N/A	N/A
MtH37Rv-0206c (1K8)	0.7	N/A	N/A	N/A	N/A	N/A
MtH37Rv-2245 (9A18)	0.7	0.00675386	0.101989	0.475691	-0.59	0.152574
MtH37Rv-2588c (1K13)	0.7	N/A	N/A	N/A	N/A	N/A
MbAF212297-3359c (11I12)	0.69	N/A	N/A	N/A	N/A	N/A
MtH37Rv-0271c (8M8)	0.69	0.00962018	0.27464	0.452289	-0.41	0.0572262
MtCDC1551-0600 (11O17)	0.68	N/A	1.33686	0.171178	0.65	0.418494
MtH37Rv-1387 (9B10)	0.68	0.00686336	-0.767221	0.302722	-1.45	0.0102354
MtH37Rv-0244c (8L7)	0.67	0.000617953	-0.0983992	0.481417	-0.77	0.00333104
MtH37Rv-0280 (2O15)	0.67	0.205135	1.14249	0.215897	0.47	0.479666
MtH37Rv-3554 (2D14)	0.66	N/A	N/A	N/A	N/A	N/A
MtH37Rv-2726c (1O24)	0.65	0.0501326	0.355026	0.419275	-0.3	0.479898
MtH37Rv-3807c (8G1)	0.65	N/A	-0.305666	0.440184	-0.95	0.0280845
MtH37Rv-3836 (8B4)	0.65	0.000503429	-0.256415	0.45776	-0.9	2.99107e-06
MtH37Rv-0533c (4L15)	0.64	N/A	-0.0154603	0.497	-0.65	N/A
MtH37Rv-0893c (10B16)	0.64	N/A	-0.51469	N/A	-1.16	N/A
MtH37Rv-2073c (6I8)	0.64	N/A	N/A	N/A	N/A	N/A
MtH37Rv-2382c (6H5)	0.64	0.147634	N/A	N/A	N/A	N/A
MtH37Rv-1241 (8G23)	0.63	N/A	-0.618492	0.372865	-1.25	N/A
MtH37Rv-2003c (6N14)	0.62	0.0500905	0.69751	0.371454	0.07	0.803958
MtH37Rv-2077A (11N2)	0.62	N/A	N/A	N/A	N/A	N/A
MtH37Rv-0098 (1J1)	0.61	0.00434328	0.111485	0.479252	-0.5	0.0352432
MtH37Rv-1596 (5E20)	0.61	0.0434401	-0.121494	0.468703	-0.73	0.140224
MtH37Rv-3417c (9A24)	0.61	0.442397	-0.033896	0.49253	-0.64	0.286984
MtH37Rv-0081 (1A11)	0.6	0.020711	0.767469	0.364282	0.16	0.48694
MtH37Rv-2228c (5O16)	0.6	N/A	-1.15573	N/A	-1.75	N/A
MtH37Rv-2275 (5O20)	0.6	N/A	-0.826586	0.326993	-1.43	0.0250842
MtH37Rv-2292c (8P13)	0.6	N/A	-0.456055	0.406086	-1.06	N/A
MtH37Rv-1892 (10K16)	0.59	N/A	-0.00577593	N/A	-0.59	N/A
MtH37Rv-2216 (5M15)	0.59	N/A	0.109924	0.476897	-0.48	0.231972
MtH37Rv-2269c (9G18)	0.59	N/A	0.245779	N/A	-0.34	N/A
MtH37Rv-3219 (10I11)	0.59	0.0135235	-0.2243	0.459989	-0.82	0.0022667
MtCDC1551-2941 (12K9)	0.58	0.082382	0.0820915	0.485578	-0.49	0.039096
MtCDC1551-3222 (12D13)	0.58	0.0036288	-1.01303	0.242518	-1.59	0.00700369
MtH37Rv-2930 (10F12)	0.58	0.0024834	-0.645081	0.363284	-1.23	0.0026876
MtH37Rv-3136 (10N8)	0.58	0.0636463	-1.04236	0.233273	-1.62	0.0100231
MtH37Rv-3378c (4E11)	0.58	0.130479	-0.224717	0.448913	-0.81	0.142198
MbAF212297-1785c (11O8)	0.57	N/A	-1.13063	N/A	-1.71	N/A
MtCDC1551-1098 (11P24)	0.57	N/A	-0.342956	N/A	-0.91	N/A
MtH37Rv-0097 (1I1)	0.57	0.0206126	0.260154	0.450346	-0.31	0.25273
MtH37Rv-2028c (6L16)	0.57	0.0181216	0.913715	0.334027	0.34	0.186696
MtH37Rv-3128c (10I8)	0.57	0.285484	1.07973	0.263842	0.51	0.406116
MtH37Rv-1390 (9C10)	0.56	0.00151983	-0.511456	0.377307	-1.07	0.0190144
MtH37Rv-2055c (9K11)	0.56	0.0232728	1.39552	0.139768	0.84	0.16999
MtH37Rv-2222c (5J16)	0.56	N/A	-0.789524	N/A	-1.35	N/A
MtH37Rv-2683 (1P20)	0.56	N/A	-0.395277	N/A	-0.95	0.0465527
MtH37Rv-2778c (2E5)	0.56	N/A	-0.793852	0.356203	-1.35	N/A
MtH37Rv-2785c (10D7)	0.56	0.00475366	-0.954759	0.19447	-1.51	0.0311645
MtH37Rv-1194c (8B22)	0.55	0.00649619	-0.203459	0.460622	-0.75	0.00963217
MtH37Rv-2117 (9G14)	0.55	0.0977752	-0.0922716	0.479114	-0.64	0.0633811
MtH37Rv-3484 (4E20)	0.55	0.0377413	0.0502775	0.490926	-0.5	0.0587395
MtH37Rv-3568c (2D15)	0.55	N/A	N/A	N/A	N/A	N/A
MtH37Rv-0288 (8L9)	0.53	0.0467772	0.77173	0.150753	0.24	0.759804
MtH37Rv-0651 (9K23)	0.53	0.000559545	-0.473403	0.418549	-1	1.67864e-05
MtH37Rv-3442c (4G16)	0.53	0.0178584	-0.725214	0.349254	-1.25	0.0028572
MtH37Rv-1102c (8H17)	0.52	0.00990458	-0.532313	0.366513	-1.05	0.0153508
MtH37Rv-1595 (10D24)	0.52	0.027999	0.405563	0.413929	-0.12	0.727791
MtH37Rv-2381c (6G5)	0.52	0.0180694	1.05876	0.301942	0.54	0.0366095
MtH37Rv-3443c (4H16)	0.52	0.0161979	-1.09241	0.199872	-1.61	0.0139638
MtH37Rv-0106 (1N1)	0.51	0.10634	1.56671	0.230553	1.06	0.0113998
MtH37Rv-0287 (8K9)	0.51	0.127857	0.668241	0.345045	0.16	0.731102
MtH37Rv-1630 (5E24)	0.51	0.00963021	-1.11795	0.186483	-1.63	0.015139
MtH37Rv-1653 (7F2)	0.51	0.00566435	-0.37259	0.440767	-0.88	6.5166e-06
MtH37Rv-2723 (1L24)	0.51	N/A	-0.397424	0.427157	-0.91	0.0255725
MtCDC1551-1077 (11J24)	0.5	0.138929	-0.446275	0.404864	-0.95	0.0234455
MtH37Rv-0099 (1K1)	0.5	0.00214274	0.280158	0.449953	-0.22	0.206779
MtH37Rv-1103c (8A18)	0.5	0.0909073	-0.471507	0.395072	-0.97	0.033797
MtH37Rv-1831 (10O14)	0.5	0.0614313	-0.287891	0.433541	-0.79	0.0725829
MtH37Rv-2518c (6E18)	0.5	0.00185899	0.0636805	0.489263	-0.43	0.00370326
MtH37Rv-3211 (3K8)	0.5	0.0348162	-0.0550942	0.483095	-0.56	0.315171
MtH37Rv-0082 (1B11)	0.49	0.0536638	0.707318	0.380474	0.21	0.342321
MtH37Rv-0286 (2K16)	0.49	0.0263144	0.789815	0.264723	0.3	0.593732
MtH37Rv-1214c (8B23)	0.49	N/A	-0.160785	N/A	-0.65	N/A
MtH37Rv-2063 (6I7)	0.49	N/A	N/A	N/A	N/A	N/A
MtH37Rv-2454c (6C12)	0.49	0.0137302	-0.0604239	0.487953	-0.55	0.0610387
MtH37Rv-2784c (2C6)	0.49	0.0017223	0.52503	N/A	0.04	N/A
MtH37Rv-3801c (8B1)	0.49	0.0450601	-0.714825	0.327741	-1.21	0.0183418
MtCDC1551-0645.2 (11L18)	0.48	N/A	N/A	N/A	N/A	N/A
MtCDC1551-3449 (12H15)	0.48	N/A	0.407943	0.415909	-0.08	0.88234
MtH37Rv-0653c (4P23)	0.48	0.00736807	-0.390654	0.435135	-0.87	4.66398e-05
MtH37Rv-1196 (8D22)	0.48	0.0191276	-0.587447	0.341453	-1.07	0.047526
MtH37Rv-1658 (7C3)	0.48	0.0143241	-0.17529	0.470424	-0.65	0.00138016
MtH37Rv-0511 (9O15)	0.47	0.0284404	-0.0627708	0.489298	-0.54	0.0113204
MtH37Rv-1351 (7H22)	0.47	0.350267	0.102578	0.482865	-0.37	0.147357
MtH37Rv-1386 (9A10)	0.47	0.0137753	-0.358655	0.434829	-0.83	0.00178084
MtH37Rv-1736c (9K4)	0.47	0.0568172	0.415491	0.427539	-0.06	0.795608
MtH37Rv-2313c (5P23)	0.47	0.0744459	-0.0540032	0.489661	-0.52	0.0419207
MtH37Rv-3285 (4H3)	0.47	0.0483408	-0.34072	0.427421	-0.81	0.0344597
MtH37Rv-3461c (10M19)	0.47	0.0655646	-0.812903	0.29762	-1.28	0.0199517
MtH37Rv-3810 (8B2)	0.47	0.0392117	-0.614772	0.369327	-1.08	0.00914494
MtH37Rv-3816c (11H7)	0.47	0.0557012	-0.175588	0.465133	-0.65	0.0256485
MbAF212297-1786 (11P8)	0.46	0.273747	-0.311146	0.439124	-0.77	0.091923
MtCDC1551-1627 (12H5)	0.46	0.0363001	-0.0396899	0.492601	-0.5	0.0557229
MtH37Rv-1067c (8D16)	0.46	0.0527288	0.363017	0.429272	-0.09	0.756884
MtH37Rv-2931 (10G12)	0.45	0.00857638	-0.522863	0.403979	-0.97	0.00069557
MtH37Rv-3462c (10N19)	0.45	0.0568396	-0.690236	0.339617	-1.14	0.0179287
MtCDC1551-2115 (12H10)	0.44	0.0562587	1.18405	0.265338	0.74	0.0524034
MtH37Rv-0412c (1B16)	0.44	0.11035	0.0689472	0.486907	-0.37	0.230638
MtH37Rv-0659c (9O23)	0.44	0.0325351	-0.361591	0.409276	-0.8	0.0865866
MtH37Rv-0747 (9B4)	0.44	N/A	N/A	N/A	N/A	N/A
MtH37Rv-1462 (5M9)	0.44	0.0203269	0.0940002	0.480602	-0.35	0.157268
MtH37Rv-1676 (7E4)	0.44	0.0173868	-0.475178	0.401773	-0.92	0.0106019
MtH37Rv-2941 (10I1)	0.44	0.105293	-0.605259	0.319058	-1.05	0.0888072
MtCDC1551-0294 (11N15)	0.43	0.175398	0.59893	0.324895	0.17	0.76851
MtCDC1551-3510.1 (12D16)	0.43	0.0588536	0.000317415	0.499933	-0.43	0.0902996
MtH37Rv-1323 (7H19)	0.43	0.0113608	-0.353125	0.413693	-0.79	0.0729181
MtH37Rv-2246 (9B18)	0.43	0.0330385	0.208095	N/A	-0.23	0.502217
MtH37Rv-2450c (8O19)	0.43	0.0561464	-0.203931	0.461396	-0.63	0.0304363
MtH37Rv-3409c (4G13)	0.43	0.0846331	-0.371196	0.400791	-0.8	0.121016
MtCDC1551-0009 (11L13)	0.42	N/A	-0.685433	N/A	-1.11	N/A
MtH37Rv-0242c (1N12)	0.42	0.0769751	0.192417	0.462377	-0.23	0.439215
MtH37Rv-0714 (9B2)	0.42	0.015529	-1.26324	0.183336	-1.69	0.00738349
MtH37Rv-1094 (8G17)	0.42	0.0423097	-0.287441	0.427904	-0.71	0.123073
MtH37Rv-1342c (7H21)	0.42	0.378735	-0.031946	0.493065	-0.46	0.2304
MtH37Rv-1601 (5B21)	0.42	0.0942215	0.019925	0.496543	-0.4	0.108024
MtH37Rv-1854c (10L15)	0.42	0.0402772	0.501888	0.407762	0.08	0.722495
MtH37Rv-2429 (6D10)	0.42	0.00866387	-0.766721	0.345018	-1.18	0.00192215
MtH37Rv-2965c (2O9)	0.42	N/A	N/A	N/A	N/A	N/A
MbAF212297-0286c (11L7)	0.41	N/A	N/A	N/A	N/A	N/A
MbAF212297-1583 (11N8)	0.41	N/A	-0.097558	N/A	-0.51	0.483493
MtH37Rv-1541c (5A16)	0.41	0.324859	-0.266856	0.451942	-0.68	0.0625356
MtH37Rv-2120c (6K11)	0.41	N/A	-0.331634	N/A	-0.74	N/A
MtH37Rv-2821c (2G8)	0.41	0.233399	N/A	N/A	N/A	N/A
MtH37Rv-0283 (2I16)	0.4	0.233937	0.620439	0.320054	0.22	0.707168
MtH37Rv-0350 (2K22)	0.4	0.0700084	-0.152902	0.453809	-0.55	0.312487
MtH37Rv-0578c (9I18)	0.4	0.231668	0.319075	0.443227	-0.08	0.736285
MtH37Rv-1286 (7L10)	0.4	N/A	N/A	N/A	N/A	N/A
MtH37Rv-1307 (7M12)	0.4	0.121007	-0.641719	0.335078	-1.04	0.0531351
MtH37Rv-1600 (5A21)	0.4	0.108497	-0.0309636	0.493522	-0.43	0.221678
MtH37Rv-1739c (7L22)	0.4	0.0526693	0.757673	0.358501	0.36	0.19544
MtH37Rv-2109c (9D14)	0.4	0.171086	-0.206382	0.458708	-0.6	0.103897
MtH37Rv-2312 (8O14)	0.4	N/A	-0.0943707	0.482105	-0.5	0.0850173
MtH37Rv-2706c (10B5)	0.4	0.115701	-0.0331394	0.493326	-0.43	0.193742
MtH37Rv-2707 (1O22)	0.4	0.0125284	-0.279312	0.444305	-0.68	0.0236646
MtH37Rv-0243 (1O12)	0.39	0.0834271	0.00999355	0.497926	-0.38	0.256268
MtH37Rv-0859 (10G14)	0.39	0.00123671	0.29481	0.449449	-0.09	0.451161
MtH37Rv-0931c (10E17)	0.39	0.183355	-0.432084	0.375074	-0.82	0.159273
MtH37Rv-1192 (7C14)	0.39	0.00920296	0.369057	0.437626	-0.02	0.864614
MtH37Rv-1839c (10P14)	0.39	0.446857	0.115617	0.478847	-0.27	0.36253
MtH37Rv-2444c (6F11)	0.39	0.0239958	-0.370881	0.423057	-0.76	0.0257145
MtH37Rv-3019c (10P3)	0.39	0.137317	0.934249	0.29913	0.54	0.199651
MtH37Rv-3281 (10K12)	0.39	N/A	-0.0625219	N/A	-0.46	N/A
MtH37Rv-3460c (10L19)	0.39	0.057139	-0.93621	0.165485	-1.33	0.0759341
MtH37Rv-3524 (10L22)	0.39	0.0106725	-0.71176	0.361823	-1.1	0.00131951
MtCDC1551-1713 (12C6)	0.38	0.159608	0.274606	0.449851	-0.11	0.7005
MtH37Rv-0083 (1C11)	0.38	0.0280346	0.60105	0.399282	0.22	0.176172
MtH37Rv-0292 (2N16)	0.38	0.0648516	0.528226	0.360773	0.15	0.757213
MtH37Rv-0652 (9L23)	0.38	0.0122485	-0.140737	0.477676	-0.52	0.000275319
MtH37Rv-0710 (3L16)	0.38	0.0824645	-0.375362	0.42733	-0.75	0.0195643
MtH37Rv-1566c (5C18)	0.38	0.000940692	-0.414808	0.414244	-0.79	0.0153223
MtH37Rv-2280 (5J21)	0.38	0.158072	0.158921	0.467063	-0.23	0.525446
MtH37Rv-3230c (3I10)	0.38	0.121751	0.819787	0.350434	0.44	0.135778
MtH37Rv-3652 (11D3)	0.38	0.416206	-0.168144	0.46888	-0.55	0.0780282
MtH37Rv-3654c (11F3)	0.38	0.0698497	-0.0590396	0.489154	-0.43	0.0848038
MtCDC1551-0066.2 (11P13)	0.37	0.045107	-0.573682	0.376407	-0.94	0.0178118
MtH37Rv-0066c (1B9)	0.37	0.0877042	-0.181045	0.463227	-0.55	0.0953468
MtH37Rv-0440 (1A19)	0.37	0.203904	-0.204892	0.430259	-0.57	0.366194
MtH37Rv-0572c (4M19)	0.37	0.0702991	0.647242	0.381325	0.28	0.269972
MtH37Rv-1461 (5L9)	0.37	0.0812636	0.237648	0.455434	-0.13	0.61434
MtH37Rv-1810 (7L15)	0.37	0.0892239	-0.0815527	0.483525	-0.46	0.151643
MtH37Rv-1925 (6M2)	0.37	0.214167	-0.336409	0.384415	-0.71	0.276866
MtH37Rv-2059 (6N24)	0.37	0.0914863	1.10593	0.320403	0.74	0.00387599
MtH37Rv-2704 (10H4)	0.37	0.0352397	-0.266079	0.450296	-0.64	0.0048568
MtH37Rv-2890c (2J3)	0.37	0.0316896	-0.417336	0.419889	-0.79	0.00806946
MtH37Rv-3020c (10I4)	0.37	0.179693	0.868619	0.314171	0.5	0.23552
MtCDC1551-1083.1 (11L24)	0.36	0.233999	-0.36551	0.429876	-0.72	0.054216
MtCDC1551-1839.1 (12A8)	0.36	0.495251	0.0416718	N/A	-0.32	N/A
MtH37Rv-0086 (1F11)	0.36	0.0503122	0.596644	0.403991	0.23	0.138102
MtH37Rv-0088 (1H11)	0.36	0.0542681	0.0767385	0.48166	-0.28	0.482325
MtH37Rv-0107c (1O1)	0.36	0.006203	0.450065	0.424787	0.09	0.428281
MtH37Rv-0467 (9O14)	0.36	0.0160009	-0.262561	0.455477	-0.62	0.000972218
MtH37Rv-0700 (9F1)	0.36	0.073483	-1.21019	0.231205	-1.57	0.00379906
MtH37Rv-1584c (10A24)	0.36	0.145682	-0.150016	0.474756	-0.51	0.0279189
MtH37Rv-1656 (7A3)	0.36	0.100172	0.154731	0.469462	-0.2	0.490468
MtH37Rv-2110c (6L10)	0.36	0.0129973	-0.31395	0.423622	-0.67	0.112981
MtH37Rv-3878 (8C7)	0.36	0.0618807	-0.144826	0.472509	-0.5	0.0258381
MtH37Rv-3881c (8D7)	0.36	0.105854	-0.28309	0.44446	-0.64	0.0236184
MtH37Rv-0146 (8J4)	0.35	0.0488418	0.142642	0.475691	-0.21	0.22682
MtH37Rv-0682 (9P24)	0.35	0.101515	-1.03218	0.223125	-1.39	0.0252699
MtH37Rv-0706 (3I16)	0.35	0.179123	-0.905334	0.266975	-1.25	0.0324737
MtH37Rv-0707 (3J16)	0.35	0.0503315	-0.841551	0.267969	-1.19	0.0415819
MtH37Rv-0709 (9A2)	0.35	0.033839	-0.733958	0.330684	-1.08	0.0179223
MtH37Rv-0860 (4L4)	0.35	0.000292559	0.286791	0.447172	-0.06	0.723345
MtH37Rv-1093 (8F17)	0.35	0.135677	-0.418855	0.421046	-0.77	0.0170726
MtH37Rv-1338 (7D21)	0.35	0.189572	-0.298699	0.44092	-0.65	0.0213377
MtH37Rv-1391 (5I3)	0.35	0.0136987	-0.0633582	0.488861	-0.42	0.0223479
MtH37Rv-1876 (7C10)	0.35	0.0143391	-0.79175	0.302137	-1.14	0.0247033
MtH37Rv-2128 (9D15)	0.35	0.131608	-0.714257	0.343266	-1.07	0.0119425
MtH37Rv-2442c (8L19)	0.35	0.16909	-0.899283	0.326632	-1.25	0.00291861
MtH37Rv-3012c (10M3)	0.35	0.0479455	-0.310366	0.434068	-0.66	0.0117759
MtH37Rv-3407 (9G23)	0.35	0.267077	-0.253181	0.41058	-0.6	0.362037
MbAF212297-2049c (11O9)	0.34	N/A	0.244881	0.43077	-0.09	0.919487
MtH37Rv-0005 (1E1)	0.34	0.0475856	-0.429421	0.380648	-0.77	0.13729
MtH37Rv-0279c (8P8)	0.34	0.015061	0.241724	0.459368	-0.1	0.446703
MtH37Rv-0282 (2P15)	0.34	0.137188	0.724178	0.286279	0.39	0.496482
MtH37Rv-0383c (1F13)	0.34	0.0261592	-0.232572	0.457096	-0.57	0.0167696
MtH37Rv-0510 (4O13)	0.34	0.00257484	0.123242	0.480401	-0.21	0.006833
MtH37Rv-0668 (4P24)	0.34	0.0428236	-0.586782	0.375898	-0.92	0.0151368
MtH37Rv-0805 (3O23)	0.34	0.021734	-0.113002	0.4778	-0.45	0.0914754
MtH37Rv-0906 (4L8)	0.34	0.069281	0.224879	0.456932	-0.11	0.581231
MtH37Rv-1177 (8E21)	0.34	0.190432	-0.233019	0.429488	-0.57	0.316988
MtH37Rv-1295 (7K11)	0.34	0.00245505	-0.404994	0.419612	-0.74	0.0115403
MtH37Rv-1734c (9J4)	0.34	0.14959	0.586478	0.38067	0.25	0.400999
MtH37Rv-2204c (9H16)	0.34	0.0599527	-0.54743	0.374645	-0.88	0.0384084
MtH37Rv-2497c (6D16)	0.34	0.172596	-0.0464044	0.490448	-0.39	0.263327
MtH37Rv-2798c (10A8)	0.34	0.297394	0.225591	0.459109	-0.11	0.740107
MtH37Rv-2956 (10P1)	0.34	0.0193757	-0.844176	0.262199	-1.18	0.0246805
MtH37Rv-3804c (11E7)	0.34	0.0159077	-0.241652	0.457235	-0.58	0.00501352
MtCDC1551-1040.1 (11L23)	0.33	0.135435	0.144535	0.472769	-0.18	0.447109
MtCDC1551-1978 (12H8)	0.33	0.112434	0.00771131	0.498463	-0.33	0.207825
MtH37Rv-0290 (2M16)	0.33	0.305914	0.906238	0.299837	0.57	0.229475
MtH37Rv-0338c (2P20)	0.33	0.0636507	-0.511011	0.38958	-0.84	0.0294255
MtH37Rv-0361 (2L23)	0.33	0.0579571	-0.0735636	0.48577	-0.4	0.12831
MtH37Rv-0411c (1A16)	0.33	0.25523	0.20282	0.463549	-0.12	0.681804
MtH37Rv-0634B (11F14)	0.33	0.139596	-1.47014	0.10191	-1.8	0.0170485
MtH37Rv-0705 (9H1)	0.33	0.0238902	-1.28383	0.106857	-1.61	0.0328109
MtH37Rv-0722 (9G2)	0.33	0.0138677	-0.479669	0.395994	-0.81	0.0274595
MtH37Rv-0913c (4P8)	0.33	0.209059	0.0789043	0.484583	-0.25	0.434605
MtH37Rv-0991c (8A14)	0.33	0.0899036	0.221703	0.461708	-0.11	0.586352
MtH37Rv-1057 (5F9)	0.33	0.0939825	0.683542	0.371587	0.35	0.194341
MtH37Rv-1211 (8A23)	0.33	0.0738937	-0.216207	0.453449	-0.55	0.119473
MtH37Rv-1540 (5H15)	0.33	0.0619522	-0.0299414	0.494102	-0.36	0.188939
MtH37Rv-2576c (6G23)	0.33	0.244011	-0.0595258	0.486855	-0.39	0.336817
MtH37Rv-2969c (2K10)	0.33	0.362483	-0.547807	0.405108	-0.87	0.00719541
MtH37Rv-3457c (4C18)	0.33	0.0481543	-1.01959	0.203465	-1.35	0.0373755
MtCDC1551-2880.2 (12K8)	0.32	0.140695	0.0185307	0.49657	-0.3	0.196448
MtH37Rv-1066 (8C16)	0.32	0.0928064	0.285442	0.449025	-0.04	0.864479
MtH37Rv-1463 (5N9)	0.32	0.049181	0.286494	0.453053	-0.04	0.793405
MtH37Rv-1464 (5O9)	0.32	0.0829369	-0.0538464	0.490905	-0.37	0.0498614
MtH37Rv-1616 (5G22)	0.32	0.502643	0.0459343	0.491266	-0.28	0.388139
MtH37Rv-1627c (5B24)	0.32	0.025703	0.09514	0.484025	-0.23	0.107668
MtH37Rv-1834 (7P17)	0.32	0.237087	N/A	N/A	N/A	N/A
MtH37Rv-1894c (7H11)	0.32	0.062944	0.323511	0.439984	0.01	0.974463
MtH37Rv-2103c (6J10)	0.32	0.749098	N/A	N/A	N/A	N/A
MtH37Rv-2195 (5K13)	0.32	0.125704	-0.378359	0.420012	-0.7	0.0580105
MtH37Rv-2505c (8L21)	0.32	N/A	0.0896081	0.48373	-0.23	0.20303
MtH37Rv-2711 (1I23)	0.32	0.261071	-0.204344	0.452535	-0.53	0.239973
MtH37Rv-3582c (2H16)	0.32	0.024828	0.566236	N/A	0.25	N/A
MtH37Rv-3888c (8B8)	0.32	0.0117985	-0.151068	0.472806	-0.47	0.0187079
MbAF212297-1287c (11P7)	0.31	0.209923	0.0106694	0.497528	-0.3	0.37019
MtCDC1551-0407.1 (11I16)	0.31	N/A	-0.0864308	0.483079	-0.4	0.256707
MtCDC1551-1813 (12G7)	0.31	0.260428	0.184503	0.466768	-0.12	0.666375
MtCDC1551-3573.9 (12C17)	0.31	0.102338	0.364924	0.420341	0.06	0.761861
MtH37Rv-0474 (1G21)	0.31	0.099302	-0.251352	0.453852	-0.56	0.0294375
MtH37Rv-0639 (9J22)	0.31	0.0523515	-0.751883	0.320413	-1.06	0.0264252
MtH37Rv-0987 (5B3)	0.31	0.0418513	-0.213435	0.453451	-0.53	0.129836
MtH37Rv-1013 (5H5)	0.31	0.0154929	-0.244635	0.452402	-0.55	0.0360262
MtH37Rv-1080c (5H11)	0.31	0.00441237	-0.556427	0.375686	-0.86	0.0273864
MtH37Rv-1699 (7H6)	0.31	0.020134	-0.318241	0.436459	-0.63	0.0307124
MtH37Rv-2022c (6I16)	0.31	0.446518	-0.395612	0.43533	-0.71	0.0332102
MtH37Rv-2185c (6N23)	0.31	0.135533	-0.758525	0.339232	-1.07	0.0118772
MtH37Rv-2380c (6F5)	0.31	0.0909498	0.847752	0.345898	0.54	0.0454857
MtH37Rv-2453c (6B12)	0.31	0.0135015	-0.155538	0.472446	-0.46	0.013619
MtH37Rv-2455c (6D12)	0.31	0.0208544	0.0737427	0.485222	-0.24	0.369868
MtH37Rv-2700 (1L22)	0.31	0.105733	-0.404342	0.432552	-0.71	0.00212289
MtH37Rv-2840c (10H9)	0.31	0.0447588	-0.766919	0.273842	-1.07	0.0719569
MbAF212297-3537 (11O12)	0.3	0.0965823	0.43304	0.410796	0.14	0.660749
MtCDC1551-2520.1 (12O4)	0.3	0.0256311	-0.267504	0.440623	-0.57	0.111587
MtH37Rv-0352 (2M22)	0.3	0.127441	0.0874014	0.481982	-0.21	0.497979
MtH37Rv-0493c (1A24)	0.3	N/A	0.306667	0.438985	0	N/A
MtH37Rv-0667 (4O24)	0.3	0.189701	-1.09876	0.21501	-1.4	0.0234622
MtH37Rv-0716 (3I17)	0.3	0.327147	-0.722479	0.358101	-1.02	0.0128016
MtH37Rv-0723 (3K17)	0.3	0.065726	-0.541407	0.347081	-0.84	0.116756
MtH37Rv-0787 (3K22)	0.3	0.307783	-0.312089	0.442619	-0.61	0.0655479
MtH37Rv-1157c (8D20)	0.3	0.147954	-0.664648	0.331628	-0.96	0.0603734
MtH37Rv-1642 (9I1)	0.3	0.119344	-0.510483	0.410688	-0.81	0.00261776
MtH37Rv-1778c (7K13)	0.3	0.00537331	-0.0696556	0.488285	-0.37	0.00525616
MtH37Rv-1872c (7G9)	0.3	0.089812	-0.619627	0.29869	-0.92	0.141262
MtH37Rv-1908c (6J1)	0.3	0.191669	0.101093	0.478882	-0.2	0.561002
MtH37Rv-2050 (6M18)	0.3	0.0757298	-0.53727	0.399446	-0.83	0.00487803
MtH37Rv-2610c (1P14)	0.3	0.0561355	-0.0904314	0.484939	-0.39	0.0126155
MtH37Rv-3001c (3D13)	0.3	0.0165019	-0.256325	0.446621	-0.55	0.0757662
MtH37Rv-3002c (3E13)	0.3	0.0219762	-0.491663	0.400419	-0.8	0.0141455
MtH37Rv-3349c (9H20)	0.3	0.267013	0.770154	N/A	0.47	N/A
MtH37Rv-3835 (8A4)	0.3	0.0692774	-0.24158	0.460431	-0.54	0.00290196
MtCDC1551-1192 (12C2)	0.29	0.0541887	-0.245851	0.43876	-0.54	0.210011
MtCDC1551-1717 (12D6)	0.29	0.0275088	0.175568	0.467107	-0.12	0.576566
MtH37Rv-0087 (1G11)	0.29	0.0493956	0.472224	0.421049	0.18	0.225957
MtH37Rv-0337c (2O20)	0.29	0.0726538	-0.497317	0.413852	-0.79	0.00106065
MtH37Rv-0405 (1C15)	0.29	0.24684	-0.496224	0.404428	-0.79	0.0268574
MtH37Rv-0414c (1D16)	0.29	N/A	0.141509	0.473185	-0.15	0.0562887
MtH37Rv-0870c (4J5)	0.29	N/A	N/A	N/A	N/A	N/A
MtH37Rv-0905 (4K8)	0.29	0.0318699	0.166692	0.471172	-0.13	0.412343
MtH37Rv-1178 (7A13)	0.29	0.0535895	0.0747151	0.485623	-0.22	0.372716
MtH37Rv-1628c (5C24)	0.29	0.0408299	-0.195081	0.461553	-0.48	0.0770047
MtH37Rv-1784 (7I14)	0.29	0.217624	-0.167971	0.469724	-0.45	0.0996225
MtH37Rv-1789 (9G24)	0.29	0.186921	-0.423181	0.413474	-0.71	0.0491938
MtH37Rv-2334 (6C2)	0.29	0.088039	-0.557967	0.364114	-0.84	0.066299
MtH37Rv-2719c (1I24)	0.29	0.475157	0.0236788	0.494879	-0.27	0.432322
MtH37Rv-3412 (4B14)	0.29	0.0876149	-0.68616	0.322123	-0.97	0.0593608
MtH37Rv-3596c (10G24)	0.29	0.0166716	-0.0255211	0.49526	-0.32	0.126255
MtH37Rv-3867 (8D11)	0.29	0.0752298	-0.552857	0.382397	-0.85	0.0240834
MtH37Rv-0147 (8K4)	0.28	0.0234768	0.035052	0.493886	-0.25	0.1168
MtH37Rv-0158 (1P3)	0.28	0.19264	-0.170138	N/A	-0.45	N/A
MtH37Rv-0204c (1I8)	0.28	0.0906924	-0.156897	0.472418	-0.44	0.0371812
MtH37Rv-0309 (2P17)	0.28	0.00136158	-1.00401	0.288791	-1.28	0.00274425
MtH37Rv-0341 (2K21)	0.28	0.141098	0.0116936	0.497496	-0.27	0.42571
MtH37Rv-0347 (2P21)	0.28	0.0209726	-0.11199	0.479157	-0.39	0.0709878
MtH37Rv-0451c (1B20)	0.28	0.0663444	-0.392816	0.402665	-0.67	0.130656
MtH37Rv-0475 (1H21)	0.28	0.0746914	-0.178031	0.467529	-0.46	0.0458361
MtH37Rv-0660c (9P23)	0.28	0.0879491	0.0865671	0.483718	-0.2	0.400157
MtH37Rv-0721 (9F2)	0.28	0.0369372	-0.633774	0.371527	-0.91	0.00829491
MtH37Rv-0875c (4M5)	0.28	0.19291	0.193992	0.462932	-0.09	0.747448
MtH37Rv-0932c (10F17)	0.28	0.125635	-0.794285	0.233712	-1.08	0.109139
MtH37Rv-1185c (8A22)	0.28	0.139106	-0.765602	0.307879	-1.05	0.0426405
MtH37Rv-1982c (6P6)	0.28	0.16131	-0.0160479	0.496718	-0.29	0.35392
MtH37Rv-2238c (5O17)	0.28	N/A	-0.540399	0.385862	-0.82	0.181666
MtH37Rv-2594c (1O13)	0.28	0.058242	-0.224473	0.461104	-0.5	0.0103625
MtH37Rv-3003c (3F13)	0.28	0.00433612	-0.0982186	0.48464	-0.38	2.87395e-05
MtH37Rv-3424c (9C24)	0.28	0.199934	-0.588577	0.38392	-0.86	0.045369
MtH37Rv-3459c (4E18)	0.28	0.115027	-0.7504	0.302004	-1.03	0.055715
MtH37Rv-3722c (3C6)	0.28	0.00629195	-0.272488	0.452272	-0.55	0.00277083
MbAF212297-2541 (11K10)	0.27	0.137626	-0.459182	0.377344	-0.73	0.144881
MtH37Rv-0040c (1H5)	0.27	0.119247	-0.409931	0.399665	-0.68	0.127031
MtH37Rv-0241c (1M12)	0.27	0.186133	0.00491873	0.498887	-0.26	0.48701
MtH37Rv-0289 (2L16)	0.27	0.106595	0.725087	0.20746	0.46	0.521829
MtH37Rv-0749A (11H14)	0.27	0.221049	-0.118035	0.479247	-0.39	0.10447
MtH37Rv-0951 (4I12)	0.27	0.0491212	-0.498514	0.398992	-0.77	0.018682
MtH37Rv-1209 (8H22)	0.27	0.0929593	-0.201658	0.466632	-0.47	0.00864845
MtH37Rv-1222 (7H16)	0.27	0.215755	-0.242048	0.450974	-0.52	0.124062
MtH37Rv-1246c (8B24)	0.27	0.0699332	-0.409337	0.423781	-0.68	0.0100999
MtH37Rv-1419 (5L5)	0.27	0.0732394	-0.16069	0.470835	-0.43	0.0512051
MtH37Rv-1583c (10H23)	0.27	0.151051	0.266328	0.443063	0	0.994474
MtH37Rv-1636 (7B1)	0.27	0.0312124	-0.0406082	0.49189	-0.31	0.123759
MtH37Rv-1805c (10P13)	0.27	N/A	0.00523543	N/A	-0.27	N/A
MtH37Rv-2162c (9B16)	0.27	0.213626	0.0987781	0.48399	-0.17	0.389271
MtH37Rv-2492 (6H15)	0.27	0.560044	-0.016758	0.497265	-0.29	0.253376
MtH37Rv-2580c (6C24)	0.27	0.0435188	0.231108	0.460832	-0.04	0.795501
MtH37Rv-3267 (4B2)	0.27	0.0276324	-0.442272	0.422357	-0.71	0.00107945
MbAF212297-0284c (11J7)	0.26	0.0884439	0.56184	0.375686	0.3	0.396569
MtCDC1551-0771 (11I20)	0.26	0.177783	0.416266	0.423394	0.16	0.526761
MtCDC1551-3580.1 (12D17)	0.26	0.170259	0.022401	0.495747	-0.24	0.271432
MtH37Rv-0020c (1D3)	0.26	0.025474	-0.37152	0.413126	-0.63	0.110596
MtH37Rv-0285 (8J9)	0.26	0.0295168	0.732503	0.372554	0.47	0.00141228
MtH37Rv-0441c (1B19)	0.26	0.0197615	-0.20013	0.462912	-0.46	0.0350029
MtH37Rv-0450c (10H1)	0.26	0.0385943	-0.431053	0.393164	-0.69	0.0662208
MtH37Rv-0641 (9L22)	0.26	0.0344302	-0.765138	0.294647	-1.02	0.0566905
MtH37Rv-0648 (4N23)	0.26	N/A	N/A	N/A	N/A	N/A
MtH37Rv-0866 (4P4)	0.26	0.0126421	-0.18618	0.46807	-0.45	0.0050091
MtH37Rv-0969 (9G12)	0.26	0.0094511	0.806537	0.365034	0.54	0.00131179
MtH37Rv-1113 (8C18)	0.26	0.200712	-0.327013	0.441731	-0.59	0.023403
MtH37Rv-1198 (8F22)	0.26	0.136149	-0.424941	0.400555	-0.69	0.101569
MtH37Rv-1221 (7G16)	0.26	0.147707	0.160103	0.469346	-0.1	0.685526
MtH37Rv-1521 (10B21)	0.26	0.0850233	-0.416503	0.400701	-0.68	0.109081
MtH37Rv-1828 (7L17)	0.26	0.0522465	-0.356095	0.435328	-0.62	0.00814941
MtH37Rv-2083 (9M12)	0.26	0.0974069	-0.163283	0.473177	-0.42	0.0128735
MtH37Rv-2203 (5J14)	0.26	0.0324652	-0.451806	0.408518	-0.71	0.0231275
MtH37Rv-2367c (6G4)	0.26	0.161718	-0.0887354	0.480757	-0.35	0.316699
MtH37Rv-2368c (6H4)	0.26	0.0907141	-0.0690148	0.4859	-0.33	0.103882
MtH37Rv-2448c (6H11)	0.26	0.00749887	-0.127182	0.479046	-0.39	0.00131615
MtH37Rv-2889c (2I3)	0.26	0.146822	N/A	N/A	N/A	N/A
MtH37Rv-3015c (3H14)	0.26	N/A	0.0111234	N/A	-0.25	N/A
MtH37Rv-3028c (3F15)	0.26	0.0387333	-0.283843	0.445574	-0.55	0.0332359
MtH37Rv-3176c (3P4)	0.26	0.17582	-0.0441724	0.492736	-0.31	0.104525
MtH37Rv-3268 (4C2)	0.26	0.033292	-0.418723	0.411752	-0.68	0.0428236
MtH37Rv-3508 (10O21)	0.26	0.165966	0.525135	0.400983	0.27	0.317261
MtH37Rv-3514 (10K22)	0.26	0.096045	0.515324	0.400237	0.26	0.326051
MtH37Rv-3560c (10P23)	0.26	0.452437	0.25907	0.448791	0	0.99578
MtH37Rv-3574 (2A16)	0.26	0.231593	N/A	N/A	N/A	N/A
MtH37Rv-3710 (3G4)	0.26	0.0690581	-0.181261	0.465943	-0.44	0.0675847
MbAF212297-1787 (11I9)	0.25	0.300985	0.433432	N/A	0.18	N/A
MbAF212297-3159 (11J11)	0.25	0.0378288	-0.728293	0.3696	-0.98	0.000363851
MtCDC1551-2417 (12P2)	0.25	0.48502	0.116276	0.478138	-0.14	0.593969
MtCDC1551-3273 (12A14)	0.25	0.14668	0.154204	0.473521	-0.1	0.597167
MtH37Rv-0053 (1E7)	0.25	0.298331	-1.07473	0.30001	-1.32	0.00209469
MtH37Rv-0187 (1I6)	0.25	0.404769	-0.0434645	0.492749	-0.29	0.321989
MtH37Rv-0490 (1F23)	0.25	0.124307	0.213117	0.463654	-0.04	0.821666
MtH37Rv-0500 (1H24)	0.25	0.252792	-0.0915803	0.484883	-0.34	0.117152
MtH37Rv-0501 (4I13)	0.25	0.299358	-0.398129	0.432274	-0.65	0.0143237
MtH37Rv-0525 (4O14)	0.25	0.0202443	-0.0478706	0.492203	-0.29	0.00833876
MtH37Rv-0542c (4M16)	0.25	N/A	-0.306636	0.440525	-0.55	N/A
MtH37Rv-0638 (9I22)	0.25	0.0934516	-0.706896	0.322211	-0.96	0.052677
MtH37Rv-0662c (4M24)	0.25	0.404339	0.120528	0.478429	-0.13	0.669986
MtH37Rv-0715 (3P16)	0.25	0.101342	-1.20019	0.16154	-1.45	0.0304174
MtH37Rv-0902c (4P7)	0.25	0.0496871	0.26592	0.455034	0.02	0.902503
MtH37Rv-1037c (8B15)	0.25	0.147939	-0.402361	0.400702	-0.65	0.147464
MtH37Rv-1039c (8D15)	0.25	0.478983	0.0261846	0.494585	-0.22	0.557633
MtH37Rv-1076 (8G16)	0.25	0.0344897	0.361304	0.432972	0.11	0.591239
MtH37Rv-1083 (8H16)	0.25	0.331886	-0.268729	0.454551	-0.52	0.0463789
MtH37Rv-1174c (8C21)	0.25	0.096791	-0.762788	0.302479	-1.01	0.0525642
MtH37Rv-1356c (7D23)	0.25	0.0981715	-0.0489473	0.489262	-0.3	0.190371
MtH37Rv-1543 (5C16)	0.25	0.315096	-0.639112	0.336779	-0.88	0.093618
MtH37Rv-1599 (5H20)	0.25	0.00314901	0.31344	0.448883	0.06	0.415141
MtH37Rv-1602 (5C21)	0.25	0.0235496	-0.101449	0.48261	-0.35	0.0211621
MtH37Rv-1677 (7F4)	0.25	0.024883	-0.326748	0.443659	-0.58	0.00170626
MtH37Rv-1885c (7C11)	0.25	0.00909705	-0.773513	0.348046	-1.03	0.00234405
MtH37Rv-1886c (10I16)	0.25	0.23823	-0.577664	0.374794	-0.82	0.0448809
MtH37Rv-2183c (6L23)	0.25	0.130604	-0.388874	0.42534	-0.64	0.0129184
MtH37Rv-2241 (9F17)	0.25	0.292742	-0.217803	0.457725	-0.47	0.113076
MtH37Rv-2581c (6D24)	0.25	0.0691805	0.11882	0.480178	-0.13	0.343727
MtH37Rv-2605c (1M14)	0.25	0.0291204	-0.386547	0.427332	-0.63	0.0118198
MtH37Rv-2829c (2F9)	0.25	0.0414801	0.33977	0.441105	0.09	0.537482
MtH37Rv-3408 (4F13)	0.25	0.251377	-0.34135	0.374325	-0.59	0.363331
MtH37Rv-3587c (2D17)	0.25	0.0469595	N/A	N/A	N/A	N/A
MtH37Rv-3680 (3E1)	0.25	0.128122	-0.729972	0.35	-0.98	0.0101341
MtH37Rv-3690 (3D2)	0.25	0.878397	0.210487	0.458942	-0.04	0.985379
MtH37Rv-3854c (11C9)	0.25	0.395623	0.286136	0.432699	0.03	0.941656
MtH37Rv-3855 (8A6)	0.25	0.106341	0.321598	0.442877	0.08	0.690075
MtCDC1551-1342 (12C3)	0.24	0.241512	-0.719307	0.349376	-0.96	0.0184536
MtCDC1551-1585.1 (12F5)	0.24	0.222615	-0.649859	0.385396	-0.89	0.00251197
MtH37Rv-0297 (8N9)	0.24	0.100616	-0.445979	0.418904	-0.68	0.00686634
MtH37Rv-0484c (1H22)	0.24	0.0477731	-0.0540794	0.490683	-0.3	0.0599831
MtH37Rv-0485 (1A23)	0.24	0.161165	0.38656	0.433387	0.15	0.436572
MtH37Rv-0810c (9G6)	0.24	0.129009	-0.353154	0.41775	-0.59	0.144179
MtH37Rv-1381 (9H9)	0.24	0.151717	0.172079	0.467346	-0.07	0.727403
MtH37Rv-1590 (10C24)	0.24	0.0990765	-0.0341479	0.49436	-0.27	0.0677468
MtH37Rv-1715 (7L20)	0.24	N/A	N/A	N/A	N/A	N/A
MtH37Rv-1832 (7N17)	0.24	0.0500009	-0.128059	0.475261	-0.37	0.132768
MtH37Rv-2126c (9B15)	0.24	0.319942	0.2504	0.446816	0.01	0.983396
MtH37Rv-2197c (5M13)	0.24	N/A	0.0400956	N/A	-0.2	N/A
MtH37Rv-2430c (6E10)	0.24	0.0515326	-1.05225	0.241347	-1.29	0.0171634
MtH37Rv-2451 (8P19)	0.24	0.00218321	-0.275346	0.451454	-0.51	0.00422153
MtH37Rv-2452c (8I20)	0.24	0.100366	-0.232866	0.461594	-0.47	0.00570392
MtH37Rv-2613c (1K15)	0.24	0.0301096	-0.308606	0.444444	-0.55	0.00921771
MtH37Rv-2718c (1P23)	0.24	N/A	-0.302704	N/A	-0.54	N/A
MtH37Rv-3108 (10I7)	0.24	0.580457	-0.102041	0.483243	-0.35	0.35878
MtH37Rv-3209 (3I8)	0.24	0.194705	-0.333982	0.441392	-0.57	0.0179603
MtH37Rv-3441c (4F16)	0.24	0.11187	-0.283447	0.449804	-0.53	0.0162671
MtH37Rv-3865 (11H9)	0.24	0.170589	-0.181253	0.463404	-0.42	0.165908
MtCDC1551-1025.1 (11I23)	0.23	N/A	0.0652528	0.48886	-0.17	0.417146
MtCDC1551-2895 (12O8)	0.23	0.0423667	0.0182259	0.497026	-0.21	0.0610923
MtH37Rv-0047c (1G6)	0.23	0.308375	-0.235233	0.458471	-0.47	0.0780945
MtH37Rv-0342 (2L21)	0.23	0.0803693	-0.0100231	0.498383	-0.24	0.0569073
MtH37Rv-0617 (4J22)	0.23	0.00618161	0.300744	0.450421	0.07	0.462155
MtH37Rv-0702 (3O15)	0.23	0.210849	-1.19197	0.164045	-1.43	0.0345989
MtH37Rv-1247c (8C24)	0.23	0.183181	-0.474932	0.413794	-0.71	0.00900379
MtH37Rv-1292 (7P10)	0.23	0.174567	-0.164414	0.467112	-0.39	0.0648586
MtH37Rv-1366 (7C24)	0.23	N/A	0.252423	0.424621	0.02	N/A
MtH37Rv-1435c (5P6)	0.23	0.0843305	-0.186577	0.465633	-0.42	0.0607473
MtH37Rv-2101 (6P9)	0.23	0.342504	N/A	N/A	N/A	N/A
MtH37Rv-2194 (5J13)	0.23	0.190585	-0.16908	0.465198	-0.4	0.210975
MtH37Rv-2196 (5L13)	0.23	0.271608	-0.240345	0.456654	-0.47	0.0432693
MtH37Rv-2328 (6G1)	0.23	N/A	-0.123726	0.475669	-0.36	0.302429
MtH37Rv-2355 (8L16)	0.23	0.0297029	0.592884	0.38724	0.36	0.134888
MtH37Rv-2356c (8M16)	0.23	0.545503	-0.408236	0.415719	-0.64	0.165916
MtH37Rv-2595 (8J24)	0.23	0.246268	-0.321512	0.433648	-0.55	0.0692294
MtH37Rv-2909c (10D12)	0.23	0.129007	-0.7665	0.310748	-1	0.0430359
MtH37Rv-3124 (3D24)	0.23	0.128423	0.0906121	0.485066	-0.14	0.343809
MtH37Rv-3458c (4D18)	0.23	0.137453	-0.817615	0.271643	-1.05	0.0669929
MtH37Rv-3581c (2G16)	0.23	0.0560721	0.0440915	0.492648	-0.18	0.153709
MtH37Rv-3584 (2A17)	0.23	0.0170818	N/A	N/A	N/A	N/A
MtH37Rv-3709c (3F4)	0.23	0.0418485	-0.159484	0.470029	-0.39	0.0821732
MtH37Rv-3754 (3E8)	0.23	N/A	-0.189986	N/A	-0.42	N/A
MtH37Rv-3770A (11P6)	0.23	0.377493	0.196721	0.461836	-0.04	0.884589
MtH37Rv-3806c (8F1)	0.23	0.0151923	-0.294997	0.446032	-0.52	0.0140403
MtCDC1551-1479.1 (12D4)	0.22	0.221424	-0.308753	0.423229	-0.52	0.238159
MtCDC1551-1909 (12C8)	0.22	0.144899	-0.286018	0.453851	-0.51	0.00350431
MtCDC1551-2045 (12B10)	0.22	0.169379	0.302296	0.448269	0.08	0.659248
MtCDC1551-4041.2 (12F22)	0.22	0.273287	-0.742885	0.363129	-0.96	0.00403702
MtH37Rv-0019c (1C3)	0.22	0.0174849	-0.405942	0.426748	-0.62	0.00409571
MtH37Rv-0061 (1E8)	0.22	0.451483	-0.800488	0.322878	-1.02	0.040221
MtH37Rv-0078A (11A13)	0.22	0.149127	0.215301	0.462632	-0.01	0.9644
MtH37Rv-0084 (1D11)	0.22	0.0664598	0.611194	0.392468	0.39	0.0453617
MtH37Rv-0284 (2J16)	0.22	0.163816	0.495043	0.328257	0.27	0.658405
MtH37Rv-0293c (2O16)	0.22	0.0930247	-0.0517683	0.490684	-0.27	0.158157
MtH37Rv-0469 (9P14)	0.22	0.0535204	-1.01068	0.261421	-1.23	0.0148824
MtH37Rv-0720 (9E2)	0.22	0.0995312	-0.565929	0.399429	-0.79	0.00156091
MtH37Rv-1074c (8F16)	0.22	0.115727	-0.125837	0.474809	-0.34	0.215034
MtH37Rv-1223 (8C23)	0.22	0.106048	-0.372461	0.40951	-0.59	0.163024
MtH37Rv-1311 (7A19)	0.22	0.138574	-0.602175	0.339468	-0.82	0.108435
MtH37Rv-1379 (5I2)	0.22	0.133925	0.112876	0.479726	-0.11	0.579906
MtH37Rv-1589 (5H19)	0.22	0.106465	-0.50057	0.410451	-0.72	0.00323781
MtH37Rv-1637c (9O12)	0.22	0.0655392	-0.318988	0.448781	-0.54	0.000341372
MtH37Rv-1883c (7B11)	0.22	0.338545	-0.248024	0.447922	-0.47	0.197532
MtH37Rv-1992c (6O13)	0.22	0.0384348	0.23722	0.461543	0.02	0.872217
MtH37Rv-2132 (9E15)	0.22	0.256649	-0.159308	0.473205	-0.38	0.0577729
MtH37Rv-2795c (2B7)	0.22	0.0127585	-0.0391123	0.493782	-0.25	0.00246473
MtH37Rv-3009c (3C14)	0.22	0.0175103	0.0375231	0.493491	-0.18	0.196206
MtH37Rv-3245c (3O11)	0.22	0.0126878	0.12115	0.480212	-0.1	0.245196
MtH37Rv-3344c (9C20)	0.22	0.245854	0.254734	0.452063	0.04	0.883988
MtH37Rv-3583c (10L24)	0.22	0.085188	-0.159048	0.426047	-0.38	0.590763
MtH37Rv-3808c (8H1)	0.22	0.0970165	-0.864136	0.288893	-1.09	0.0145647
MbAF212297-1485c (11K8)	0.21	0.173374	0.37868	0.425137	0.17	0.531592
MbAF212297-3541 (11I13)	0.21	0.12529	0.718415	0.327517	0.51	0.238612
MtCDC1551-2950 (12L9)	0.21	0.155926	-0.620841	0.379495	-0.84	0.00893341
MtCDC1551-3615.3 (12G17)	0.21	0.224972	0.82484	0.279927	0.62	0.239625
MtCDC1551-3984 (12A22)	0.21	0.34189	-0.470756	0.402906	-0.68	0.0676046
MtH37Rv-0007 (1G1)	0.21	0.0658634	-0.533811	0.38632	-0.75	0.0349805
MtH37Rv-0135c (8P2)	0.21	0.0742829	-0.494103	0.397718	-0.71	0.0326069
MtH37Rv-0400c (1H14)	0.21	0.0649357	0.269089	0.456359	0.06	0.584421
MtH37Rv-0466 (1C21)	0.21	0.0494556	-0.433003	0.423363	-0.64	0.0025982
MtH37Rv-0497 (1E24)	0.21	0.371537	-0.206458	0.465009	-0.42	0.100632
MtH37Rv-0509 (4N13)	0.21	0.277873	-0.0761365	0.484499	-0.28	0.290106
MtH37Rv-0598c (4J21)	0.21	0.170915	0.111633	0.482396	-0.1	0.454488
MtH37Rv-0683 (3J14)	0.21	0.278722	-0.84968	0.279031	-1.06	0.0543956
MtH37Rv-0684 (3K14)	0.21	0.0631202	-1.01681	0.239362	-1.23	0.027448
MtH37Rv-0815c (10H24)	0.21	0.0953033	-0.690131	0.370898	-0.9	0.00252241
MtH37Rv-0823c (4L1)	0.21	0.33019	0.522106	0.410355	0.31	0.19058
MtH37Rv-0976c (5E2)	0.21	0.0242572	0.802282	0.339417	0.59	0.0534998
MtH37Rv-1334 (7A21)	0.21	0.238463	-0.433625	0.417594	-0.65	0.0288819
MtH37Rv-1420 (5M5)	0.21	0.026859	0.027064	0.495235	-0.19	0.225246
MtH37Rv-1449c (5L8)	0.21	0.0270553	-0.146365	0.473647	-0.35	0.0552178
MtH37Rv-1609 (5A22)	0.21	0.0357106	-0.12386	0.477659	-0.34	0.0704192
MtH37Rv-1796 (7M14)	0.21	0.103832	-0.444316	0.4155	-0.65	0.016273
MtH37Rv-1960c (9M7)	0.21	0.251962	-0.057364	0.49095	-0.27	0.0814187
MtH37Rv-2160c (9A16)	0.21	0.265879	0.20312	0.465792	0	0.986305
MtH37Rv-2200c (5O13)	0.21	0.18027	-0.686548	0.338873	-0.89	0.0476638
MtH37Rv-2374c (6C5)	0.21	0.0263499	-0.0413178	0.493094	-0.25	0.0386898
MtH37Rv-2390c (6G6)	0.21	0.146128	-0.0147559	0.497294	-0.23	0.285788
MtH37Rv-2660c (10B3)	0.21	0.295841	-0.273305	0.438263	-0.48	0.22373
MtH37Rv-2665 (10G3)	0.21	0.126239	-0.284933	0.454124	-0.49	0.00220117
MtH37Rv-2691 (1M21)	0.21	N/A	N/A	N/A	N/A	N/A
MtH37Rv-2783c (2B6)	0.21	0.0495106	-0.905449	0.337436	-1.11	0.000212725
MtH37Rv-2921c (2J6)	0.21	0.0419025	0.479481	0.38694	0.27	0.478986
MtH37Rv-3029c (3G15)	0.21	0.0977607	-0.258969	0.455866	-0.47	0.00794529
MtH37Rv-3334 (4D8)	0.21	0.262906	0.407361	0.431356	0.2	0.313404
MtH37Rv-3906c (8E9)	0.21	N/A	N/A	N/A	N/A	N/A
MbAF212297-2453c (11J10)	0.2	0.251543	0.271974	0.446544	0.07	0.793716
MtCDC1551-0726.1 (11K19)	0.2	0.439664	-1.08178	0.242782	-1.28	0.0248421
MtCDC1551-1086 (11N24)	0.2	0.0402218	0.554958	0.39621	0.36	0.0587763
MtCDC1551-1166 (12E1)	0.2	0.120141	0.174164	0.46867	-0.02	0.904676
MtCDC1551-2080.1 (12E10)	0.2	0.181835	0.227626	0.449463	0.02	0.952224
MtCDC1551-2405 (12O2)	0.2	0.142941	0.211096	0.464352	0.01	0.944398
MtCDC1551-3220.2 (12C13)	0.2	0.187013	-0.92275	0.322173	-1.12	0.00221623
MtCDC1551-3362 (12A15)	0.2	0.277223	0.0515564	0.491257	-0.15	0.416913
MtH37Rv-0101 (8I1)	0.2	0.00674481	0.157282	0.473055	-0.05	0.691753
MtH37Rv-0148 (8L4)	0.2	0.0183387	-0.0303165	0.495212	-0.23	0.00312307
MtH37Rv-0351 (2L22)	0.2	0.162989	-0.121721	0.469701	-0.32	0.44472
MtH37Rv-0599c (9L19)	0.2	0.00286427	-0.275568	0.442477	-0.47	0.11139
MtH37Rv-0708 (3K16)	0.2	0.0645107	-0.563319	0.370741	-0.77	0.0583948
MtH37Rv-0819 (4J1)	0.2	0.0101456	0.00204579	0.499646	-0.2	0.136589
MtH37Rv-1015c (5B6)	0.2	0.100327	-0.645253	0.394354	-0.84	4.73377e-05
MtH37Rv-1086 (8A17)	0.2	0.173415	0.392663	0.436919	0.19	0.172723
MtH37Rv-1101c (7L1)	0.2	0.0819196	-0.19212	0.464431	-0.39	0.0211051
MtH37Rv-1294 (7J11)	0.2	0.0412028	0.0399396	0.493303	-0.16	0.185733
MtH37Rv-1322 (9D8)	0.2	0.0738859	-0.659299	0.374109	-0.86	0.00419211
MtH37Rv-1397c (5N3)	0.2	0.182314	-0.363941	0.424051	-0.57	0.087023
MtH37Rv-1446c (5I8)	0.2	0.205378	-0.0513643	0.491437	-0.25	0.141664
MtH37Rv-1483 (5I11)	0.2	0.0719989	-0.454724	0.41787	-0.66	0.00461016
MtH37Rv-1536 (5D15)	0.2	0.0162078	0.0785265	0.486142	-0.13	0.398895
MtH37Rv-1580c (10G23)	0.2	0.488948	0.0409514	0.491815	-0.16	0.491378
MtH37Rv-1856c (7B8)	0.2	0.0435356	-0.462615	0.419184	-0.67	0.00118429
MtH37Rv-2345 (6E3)	0.2	0.0885813	0.0255851	0.495696	-0.17	0.206047
MtH37Rv-2377c (8L17)	0.2	0.138603	0.0139658	0.497491	-0.18	0.233853
MtH37Rv-2401A (11P3)	0.2	0.379615	-0.102489	N/A	-0.3	N/A
MtH37Rv-2449c (6A12)	0.2	0.15267	0.158295	0.473602	-0.04	0.762582
MtH37Rv-2460c (6A13)	0.2	0.305459	-0.256638	0.434416	-0.46	0.321368
MtH37Rv-2475c (6G14)	0.2	0.107488	-0.163115	0.470734	-0.36	0.0666336
MtH37Rv-2534c (6B20)	0.2	0.00677596	-0.131098	0.478731	-0.33	0.000675571
MtH37Rv-2538c (6F20)	0.2	0.00157361	N/A	N/A	N/A	N/A
MtH37Rv-2657c (10A3)	0.2	N/A	-0.229585	N/A	-0.43	N/A
MtH37Rv-2705c (10A5)	0.2	0.0320932	0.0220092	0.496302	-0.18	0.126443
MtH37Rv-2748c (2B3)	0.2	0.132653	0.474289	0.40972	0.28	0.25584
MtH37Rv-2912c (2J5)	0.2	N/A	N/A	N/A	N/A	N/A
MtH37Rv-3221A (11O5)	0.2	0.0923417	-0.447198	0.414396	-0.65	0.0175771
MtH37Rv-3512 (10I22)	0.2	0.089821	0.354356	0.430176	0.16	0.532656
MtH37Rv-3795 (3G12)	0.2	0.0205508	-0.285983	0.455293	-0.49	8.7248e-06
MtCDC1551-1488 (12E4)	0.19	0.134461	-0.0934095	0.484686	-0.28	0.0434502
MtCDC1551-2401.1 (12M2)	0.19	0.0352906	0.304319	0.441972	0.11	0.66251
MtCDC1551-2467 (12I4)	0.19	0.204939	-0.449139	0.413227	-0.64	0.0280639
MtH37Rv-0041 (1A6)	0.19	0.336969	-0.316525	0.446097	-0.51	0.030956
MtH37Rv-0198c (1K7)	0.19	0.265104	-0.393953	0.426344	-0.58	0.0347992
MtH37Rv-0495c (1C24)	0.19	0.122339	-0.102869	0.481212	-0.29	0.151208
MtH37Rv-0871 (4K5)	0.19	0.0641466	-0.291701	0.452567	-0.49	0.000533323
MtH37Rv-0890c (10A16)	0.19	N/A	0.206202	0.439831	0.02	0.982096
MtH37Rv-1054 (8A16)	0.19	0.312702	-0.545899	0.3947	-0.73	0.0231931
MtH37Rv-1347c (7D22)	0.19	0.327821	0.13607	0.47644	-0.06	0.790615
MtH37Rv-1382 (5K2)	0.19	0.179111	0.262271	0.456212	0.07	0.621556
MtH37Rv-1416 (5I5)	0.19	0.197094	-0.0282912	0.494909	-0.22	0.287463
MtH37Rv-1791 (10J13)	0.19	0.291803	-0.731954	0.315255	-0.92	0.0703616
MtH37Rv-1884c (10P15)	0.19	0.363143	-0.290371	0.413462	-0.48	0.3807
MtH37Rv-1980c (6O6)	0.19	0.388815	-1.59969	0.145917	-1.79	0.00514851
MtH37Rv-1994c (9P8)	0.19	0.183633	0.27058	0.452705	0.08	0.657907
MtH37Rv-2091c (6L9)	0.19	0.277554	-0.550227	0.351388	-0.74	0.104694
MtH37Rv-2378c (6D5)	0.19	0.13	0.599012	0.404944	0.41	0.00399135
MtH37Rv-2527 (6C19)	0.19	0.100048	0.0997453	0.483018	-0.09	0.523365
MtH37Rv-2741 (10G5)	0.19	0.0308232	0.0062987	0.498972	-0.19	0.0533674
MtH37Rv-2882c (2L2)	0.19	0.380896	N/A	N/A	N/A	N/A
MtH37Rv-3717 (3F5)	0.19	0.0696076	-0.47816	0.419445	-0.66	0.000367943
MtH37Rv-3794 (3F12)	0.19	0.0669933	-0.408221	0.429539	-0.59	0.00185691
MtH37Rv-3852 (8G5)	0.19	0.209979	-0.265087	0.436546	-0.45	0.267678
MbAF212297-2048c (11N9)	0.18	0.382117	0.312664	0.423929	0.13	0.76628
MtCDC1551-0492 (11M16)	0.18	0.129846	-0.326824	0.436046	-0.51	0.0616809
MtCDC1551-2588 (12N5)	0.18	0.262786	-0.883507	0.325542	-1.06	0.0048346
MtCDC1551-3156 (12L12)	0.18	N/A	0.1467	0.469162	-0.03	0.867025
MtCDC1551-3223 (12E13)	0.18	0.258652	-0.0746348	0.486762	-0.25	0.12994
MtCDC1551-3290.2 (12G14)	0.18	0.116045	-0.244641	0.458339	-0.43	0.0111933
MtCDC1551-3762 (12D19)	0.18	0.267282	-0.381606	0.0481041	-0.56	0.565064
MtH37Rv-0050 (1B7)	0.18	0.396321	-0.343321	0.42699	-0.52	0.159725
MtH37Rv-0179c (1J5)	0.18	0.0618185	-0.601517	0.374944	-0.78	0.0229641
MtH37Rv-0472c (1E21)	0.18	0.0872258	0.029514	0.495135	-0.15	0.187881
MtH37Rv-0477 (1A22)	0.18	0.16186	-0.0495607	0.490084	-0.23	0.396698
MtH37Rv-0526 (4P14)	0.18	0.0696737	0.00133975	0.499783	-0.18	0.0764712
MtH37Rv-0527 (4I15)	0.18	N/A	-0.0111182	0.497721	-0.19	0.450512
MtH37Rv-0681 (3I14)	0.18	0.124168	-0.104887	0.481899	-0.29	0.0770117
MtH37Rv-0876c (4N5)	0.18	0.168303	0.291446	0.445152	0.11	0.615983
MtH37Rv-0952 (4J12)	0.18	0.0600807	-0.532595	0.371298	-0.71	0.095786
MtH37Rv-1156 (7O5)	0.18	0.0322621	-0.0664283	0.482955	-0.25	0.558477
MtH37Rv-1324 (7A20)	0.18	0.165303	-0.385976	0.428794	-0.56	0.0213971
MtH37Rv-1384 (5M2)	0.18	0.0737798	0.526231	0.404597	0.34	0.0916225
MtH37Rv-1539 (5G15)	0.18	0.0697188	0.147217	0.469343	-0.04	0.895005
MtH37Rv-1643 (9J1)	0.18	0.150801	-0.344903	0.437037	-0.53	0.0220906
MtH37Rv-1657 (7B3)	0.18	0.298653	0.0449652	0.492128	-0.14	0.49549
MtH37Rv-1819c (7L16)	0.18	0.370689	-0.156394	0.474814	-0.33	0.0429672
MtH37Rv-1836c (7J18)	0.18	0.0354044	-0.160219	0.472961	-0.35	0.0106087
MtH37Rv-1837c (7K18)	0.18	0.0466031	0.0857711	0.486102	-0.1	0.275531
MtH37Rv-2068c (6M7)	0.18	0.378065	-0.363656	0.437317	-0.54	0.0307969
MtH37Rv-2308 (5N23)	0.18	N/A	0.251292	N/A	0.07	0.828782
MtH37Rv-2326c (6E1)	0.18	0.194868	-0.107444	0.480937	-0.28	0.147241
MtH37Rv-2413c (6G8)	0.18	0.22721	-0.440645	0.431485	-0.62	0.000689857
MtH37Rv-2431c (8P18)	0.18	0.0904845	-0.571075	0.406729	-0.75	4.77443e-05
MtH37Rv-2533c (6A20)	0.18	0.114877	-0.131778	0.477411	-0.31	0.049757
MtH37Rv-2589 (1L13)	0.18	0.160248	0.167365	0.471586	-0.01	0.929438
MtH37Rv-2724c (1M24)	0.18	0.68386	-0.0831294	N/A	-0.26	0.587633
MtH37Rv-2727c (1P24)	0.18	0.248434	-0.359428	0.426941	-0.54	0.0876454
MtH37Rv-2846c (2D11)	0.18	0.285482	N/A	N/A	N/A	N/A
MtH37Rv-2942 (2K8)	0.18	0.250451	N/A	N/A	N/A	N/A
MtH37Rv-3053c (10P4)	0.18	0.0919905	-1.05755	0.131658	-1.24	0.0957435
MtH37Rv-3290c (4D4)	0.18	0.417468	0.575362	0.392931	0.4	0.181414
MtH37Rv-3414c (4D14)	0.18	0.0115092	0.0758921	0.486897	-0.11	0.388861
MtH37Rv-3619c (11H1)	0.18	0.400633	-0.262475	0.436081	-0.45	0.313496
MtH37Rv-3708c (3E4)	0.18	0.10918	0.0172277	0.496964	-0.16	0.328669
MtH37Rv-3883c (8F7)	0.18	0.0279453	-0.574215	0.393478	-0.75	0.00335062
MtH37Rv-3891c (11A11)	0.18	0.425118	-0.216225	0.456269	-0.39	0.245621
MtCDC1551-0608 (11I18)	0.17	0.189474	0.023208	0.495752	-0.14	0.479056
MtCDC1551-0835 (11M20)	0.17	0.030876	-0.270274	0.44894	-0.44	0.0713487
MtCDC1551-1777 (12B7)	0.17	0.379057	1.25254	0.263506	1.08	0.00618832
MtCDC1551-1790 (12C7)	0.17	0.317345	0.00158342	0.499726	-0.16	0.404303
MtCDC1551-1798 (12D7)	0.17	0.0364379	0.0199989	0.496557	-0.15	0.254358
MtCDC1551-2083 (12F10)	0.17	0.0928117	-0.288048	0.453172	-0.46	0.000894714
MtH37Rv-0048c (1H6)	0.17	0.0167085	-0.162432	0.471855	-0.33	0.0241374
MtH37Rv-0175 (1O4)	0.17	0.148838	-0.455753	0.406447	-0.62	0.0511777
MtH37Rv-0281 (8I9)	0.17	0.631635	0.891835	0.244477	0.72	0.267204
MtH37Rv-0399c (1G14)	0.17	0.307328	0.348613	0.440644	0.18	0.333209
MtH37Rv-0640 (9K22)	0.17	0.0941213	-0.719754	0.28729	-0.89	0.12038
MtH37Rv-0665 (9J24)	0.17	0.106462	0.034115	0.494271	-0.14	0.275139
MtH37Rv-0677c (3N13)	0.17	0.453823	-0.140355	0.468107	-0.31	0.444669
MtH37Rv-0726c (9A3)	0.17	0.115122	0.0150312	0.497356	-0.15	0.347078
MtH37Rv-0874c (10E15)	0.17	0.392191	0.339143	0.434834	0.17	0.557811
MtH37Rv-0981 (8G13)	0.17	0.204115	-0.0719866	0.487756	-0.24	0.139539
MtH37Rv-1158c (7P5)	0.17	0.256667	-0.248369	0.458375	-0.42	0.0231331
MtH37Rv-1182 (7C13)	0.17	0.251271	-0.0652928	0.489231	-0.24	0.0903328
MtH37Rv-1296 (7L11)	0.17	0.0748133	-0.0858361	0.485906	-0.25	0.0274415
MtH37Rv-1344 (9H8)	0.17	0.0501617	0.0456103	0.492094	-0.13	0.364215
MtH37Rv-1423 (5P5)	0.17	0.255891	-0.10632	0.481859	-0.28	0.111957
MtH37Rv-1447c (5J8)	0.17	0.162351	-0.11723	0.479452	-0.29	0.104541
MtH37Rv-1451 (9D12)	0.17	0.0249715	0.226162	0.463682	0.06	0.426118
MtH37Rv-1560 (10H22)	0.17	0.19741	-0.174085	0.470993	-0.34	0.0314118
MtH37Rv-1593c (5C20)	0.17	0.452854	0.584932	0.353836	0.42	0.379577
MtH37Rv-1644 (7G1)	0.17	0.0165204	-0.0643719	0.489107	-0.23	0.0494455
MtH37Rv-1830 (7M17)	0.17	0.249963	-0.808441	0.334595	-0.98	0.0101293
MtH37Rv-1859 (7E8)	0.17	0.360096	-0.0231821	0.496156	-0.19	0.317498
MtH37Rv-1926c (6N2)	0.17	0.149708	-0.490153	0.380668	-0.66	0.12859
MtH37Rv-2067c (6L7)	0.17	0.398842	-0.537173	0.405747	-0.71	0.0108921
MtH37Rv-2096c (6O9)	0.17	0.0762107	0.182599	0.468869	0.01	0.946918
MtH37Rv-2359 (6H3)	0.17	0.494711	-0.240555	N/A	-0.41	0.166704
MtH37Rv-2379c (6E5)	0.17	0.267508	0.611326	0.383213	0.44	0.0584512
MtH37Rv-2391 (6H6)	0.17	0.109466	-0.671899	0.343473	-0.84	0.0495067
MtH37Rv-2392 (6A7)	0.17	0.353236	-0.323507	0.428128	-0.5	0.191575
MtH37Rv-2554c (6H21)	0.17	0.0441458	-0.19469	0.465987	-0.36	0.0259917
MtH37Rv-2583c (6F24)	0.17	0.133209	-0.0233768	0.495592	-0.2	0.369409
MtH37Rv-2614c (1L15)	0.17	0.0150859	-0.203238	0.463511	-0.37	0.0379657
MtH37Rv-2678c (1K20)	0.17	0.00906182	0.0411058	0.49236	-0.13	0.265362
MtH37Rv-2794c (2A7)	0.17	0.239309	N/A	N/A	N/A	N/A
MtH37Rv-2830c (10F9)	0.17	0.0650713	0.194314	0.463615	0.03	0.887347
MtH37Rv-2838c (2E10)	0.17	0.146896	-0.0955928	0.483995	-0.26	0.0655458
MtH37Rv-2851c (2H11)	0.17	0.214041	-0.210748	0.443379	-0.39	0.331281
MtH37Rv-2852c (2A12)	0.17	0.452023	0.178956	0.465373	0.01	0.9664
MtH37Rv-3074 (10P5)	0.17	0.205782	-0.0450044	0.492504	-0.21	0.136404
MtH37Rv-3103c (10O6)	0.17	0.183226	-0.399483	0.425863	-0.57	0.0226714
MtH37Rv-3197A (11L5)	0.17	0.0550112	-0.27324	0.456201	-0.44	0.000225123
MtH37Rv-3534c (4E24)	0.17	0.340907	0.293297	0.44761	0.13	0.56766
MtH37Rv-3610c (2E19)	0.17	0.10353	N/A	N/A	N/A	N/A
MtH37Rv-3646c (2C22)	0.17	0.178393	-0.509868	0.416913	-0.68	0.000310661
MtH37Rv-3769 (11G6)	0.17	0.253783	-0.133665	0.475117	-0.3	0.203015
MtH37Rv-3896c (8G8)	0.17	0.31089	-0.0438926	0.492148	-0.21	0.186069
MbAF212297-3376c (11J12)	0.16	0.122688	0.345872	0.432726	0.19	0.435619
MtCDC1551-0494 (11N16)	0.16	0.469616	-0.243701	0.453129	-0.4	0.122382
MtCDC1551-0697 (11N18)	0.16	0.468909	-0.136023	0.467976	-0.29	0.402735
MtCDC1551-1122.1 (12D1)	0.16	0.536364	0.294908	0.441058	0.14	0.662103
MtCDC1551-3921 (12G20)	0.16	0.13741	0.0541803	0.490975	-0.11	0.389689
MtH37Rv-0011c (1C2)	0.16	0.319838	-0.891102	0.275412	-1.05	0.0458135
MtH37Rv-0278c (8O8)	0.16	0.141053	0.406403	0.426723	0.25	0.202282
MtH37Rv-0385 (1G13)	0.16	0.137812	0.387435	0.434461	0.23	0.113172
MtH37Rv-0404 (1B15)	0.16	N/A	N/A	N/A	N/A	N/A
MtH37Rv-0486 (1B23)	0.16	0.11405	0.356079	0.443438	0.19	0.0555076
MtH37Rv-0582 (9K18)	0.16	0.0621398	-0.0142331	0.497674	-0.17	0.0846979
MtH37Rv-0718 (9D2)	0.16	0.300063	-1.28557	0.173581	-1.44	0.0204296
MtH37Rv-0787A (11B15)	0.16	0.0475846	-0.13813	0.47433	-0.29	0.145524
MtH37Rv-0791c (3O22)	0.16	0.203321	0.123365	0.478434	-0.03	0.796617
MtH37Rv-0818 (4I1)	0.16	0.139018	0.201683	0.46627	0.05	0.710904
MtH37Rv-0831c (4O1)	0.16	0.483944	-0.694217	0.318756	-0.85	0.113167
MtH37Rv-0863 (10H14)	0.16	0.332334	-0.275285	0.424322	-0.44	0.375621
MtH37Rv-1325c (9E8)	0.16	0.120269	0.555935	0.388812	0.4	0.158827
MtH37Rv-1339 (7E21)	0.16	0.272325	-0.230234	0.457583	-0.39	0.0937974
MtH37Rv-1415 (5P4)	0.16	0.116889	0.252398	0.457195	0.09	0.479661
MtH37Rv-1445c (5P7)	0.16	0.101697	-0.0749095	0.486446	-0.24	0.0757416
MtH37Rv-1501 (5A13)	0.16	0.510921	-0.269501	0.438649	-0.43	0.309979
MtH37Rv-1638 (7C1)	0.16	N/A	-0.135358	N/A	-0.3	N/A
MtH37Rv-1916 (10L17)	0.16	0.246491	-0.297929	0.425218	-0.46	0.13925
MtH37Rv-2081c (6O8)	0.16	0.435487	-0.597393	0.383694	-0.76	0.028159
MtH37Rv-2198c (9G16)	0.16	0.335565	-0.218854	0.46507	-0.38	0.0304727
MtH37Rv-2362c (6C4)	0.16	0.0346154	0.0175367	0.497149	-0.14	0.102262
MtH37Rv-2412 (8L18)	0.16	0.349005	-0.772366	0.360673	-0.93	0.0024281
MtH37Rv-2447c (6G11)	0.16	0.1011	-0.00473515	0.499193	-0.16	0.231716
MtH37Rv-2553c (6G21)	0.16	0.15064	-0.383128	0.422977	-0.54	0.0654395
MtH37Rv-2591 (8I24)	0.16	0.167835	0.141215	0.47391	-0.02	0.934462
MtH37Rv-2603c (1L14)	0.16	0.262061	-0.635201	0.390775	-0.79	0.00110983
MtH37Rv-2769c (10H6)	0.16	0.365061	0.329393	0.438836	0.17	0.489233
MtH37Rv-2841c (2G10)	0.16	0.140761	N/A	N/A	N/A	N/A
MtH37Rv-2907c (2O4)	0.16	0.0370041	N/A	N/A	N/A	N/A
MtH37Rv-2922c (2K6)	0.16	0.117219	N/A	N/A	N/A	N/A
MtH37Rv-2933 (10H12)	0.16	0.0771298	-0.282045	0.447267	-0.45	0.0465249
MtH37Rv-3214 (3M8)	0.16	0.464689	0.0840004	0.486629	-0.08	0.710822
MtH37Rv-3224A (11P5)	0.16	0.359457	-0.337697	0.43592	-0.49	0.0415242
MtH37Rv-3284 (4G3)	0.16	0.0161625	-0.253802	0.447876	-0.41	0.146366
MtH37Rv-3341 (4A9)	0.16	0.213793	0.0929294	0.478343	-0.06	0.876517
MtH37Rv-3392c (9C23)	0.16	N/A	-0.444119	0.404196	-0.61	N/A
MtH37Rv-3413c (4C14)	0.16	0.189126	-0.223498	0.458602	-0.39	0.0856077
MtH37Rv-3456c (4B18)	0.16	0.212165	-0.881295	0.250259	-1.04	0.0746817
MtH37Rv-3511 (10P21)	0.16	0.19483	0.144506	0.47579	-0.02	0.907886
MtH37Rv-3515c (4E22)	0.16	0.136946	0.352988	0.43625	0.19	0.318516
MtH37Rv-3609c (2D19)	0.16	0.1674	N/A	N/A	N/A	N/A
MtH37Rv-3780 (3A11)	0.16	0.100938	-0.366792	0.430754	-0.53	0.0301109
MtH37Rv-3814c (11F7)	0.16	0.0579412	0.152061	0.475396	-0.01	0.940812
MtH37Rv-3858c (8B6)	0.16	0.166435	-0.378826	0.43201	-0.54	0.0134682
MtH37Rv-3880c (11F10)	0.16	0.0839723	-0.240492	0.451552	-0.4	0.141898
MtH37Rv-3909 (8H9)	0.16	0.0663195	-0.186782	0.463107	-0.34	0.0134971
MtH37Rv-3924c (11B12)	0.16	0.27324	-0.704136	0.364285	-0.86	0.00798546
MbAF212297-0285c (11K7)	0.15	0.150563	0.61015	0.364025	0.46	0.211769
MbAF212297-1487c (11L8)	0.15	0.184342	0.456466	0.412926	0.31	0.237443
MtCDC1551-0085.1 (11J14)	0.15	0.567644	-0.125478	0.470409	-0.28	0.544342
MtCDC1551-1285 (12F2)	0.15	0.153644	-0.567872	0.393769	-0.72	0.00719135
MtH37Rv-0064 (1H8)	0.15	0.519758	-0.152622	0.472469	-0.3	0.271702
MtH37Rv-0300 (8I10)	0.15	0.0946358	-0.299628	0.446589	-0.45	0.0194038
MtH37Rv-0348 (2I22)	0.15	0.234953	-0.588174	0.404143	-0.74	0.000196541
MtH37Rv-0363c (2N23)	0.15	0.168683	-0.155493	0.470142	-0.31	0.19633
MtH37Rv-0437c (1G18)	0.15	0.190038	0.00760285	0.49878	-0.14	0.2177
MtH37Rv-0468 (1D21)	0.15	0.0968995	-0.767656	0.364702	-0.92	0.000304032
MtH37Rv-0504c (4K13)	0.15	0.261362	-0.790957	0.345353	-0.94	0.00603026
MtH37Rv-0507 (9M15)	0.15	0.510645	-0.149284	0.475178	-0.3	0.176458
MtH37Rv-0537c (4P15)	0.15	0.245533	-0.0311411	0.493907	-0.18	0.198698
MtH37Rv-0577 (4P19)	0.15	0.0552815	0.390353	0.435875	0.24	0.0264597
MtH37Rv-0832 (10H13)	0.15	0.0274876	-0.0241643	0.495885	-0.18	0.143311
MtH37Rv-0979A (11C15)	0.15	0.162425	-0.71716	0.37204	-0.86	0.000898711
MtH37Rv-1116 (8D18)	0.15	N/A	-0.431387	N/A	-0.58	N/A
MtH37Rv-1132 (7J4)	0.15	0.0901217	-0.37495	0.437912	-0.53	0.000532321
MtH37Rv-1448c (5K8)	0.15	0.091302	-0.0714596	0.488191	-0.22	0.0524157
MtH37Rv-1477 (10F19)	0.15	0.0347184	-0.363012	0.432477	-0.51	0.0222968
MtH37Rv-1479 (5M10)	0.15	0.228193	-0.427487	0.391329	-0.57	0.202899
MtH37Rv-1495 (5K12)	0.15	0.000872139	-0.0912223	0.484718	-0.24	0.0229867
MtH37Rv-1818c (10L14)	0.15	0.197102	0.327014	0.437431	0.17	0.461927
MtH37Rv-1821 (7N16)	0.15	0.146933	-0.201608	0.460247	-0.35	0.176391
MtH37Rv-1855c (7A8)	0.15	0.242272	-0.338671	0.438041	-0.49	0.0357776
MtH37Rv-1899c (10P16)	0.15	0.315377	-0.310718	0.430252	-0.46	0.215986
MtH37Rv-1912c (6L1)	0.15	0.587045	0.00667906	0.498632	-0.14	0.718182
MtH37Rv-1937 (6P3)	0.15	N/A	0.131009	N/A	-0.02	N/A
MtH37Rv-1981c (9K8)	0.15	0.0658762	-0.169445	0.464767	-0.32	0.265551
MtH37Rv-1993c (9O8)	0.15	N/A	-0.0161368	0.496938	-0.17	0.677627
MtH37Rv-2220 (5P15)	0.15	0.510629	-0.65723	0.347082	-0.81	0.0553417
MtH37Rv-2396 (8N17)	0.15	0.183336	-0.375957	0.429811	-0.53	0.0295624
MtH37Rv-2490c (8J21)	0.15	0.234209	0.784817	0.322987	0.64	0.114544
MtH37Rv-2537c (6E20)	0.15	0.221492	-0.202643	0.465364	-0.36	0.0368171
MtH37Rv-2630 (1I17)	0.15	0.447323	0.69011	0.36768	0.54	0.0896773
MtH37Rv-2782c (2A6)	0.15	0.301543	-0.28909	0.444671	-0.44	0.0966862
MtH37Rv-3105c (3H22)	0.15	0.0566327	-0.0424299	0.493211	-0.19	0.0233848
MtH37Rv-3260c (10O11)	0.15	0.536161	-0.751513	0.363956	-0.9	0.0111137
MtH37Rv-3509c (4C22)	0.15	0.124779	0.519433	0.412764	0.37	0.0153751
MtH37Rv-3526 (4G23)	0.15	0.0233341	0.212058	0.46379	0.06	0.59605
MtH37Rv-3597c (11A1)	0.15	0.232195	-0.244224	0.455564	-0.4	0.0674393
MtH37Rv-3627c (2G20)	0.15	0.0480154	N/A	N/A	N/A	N/A
MtH37Rv-3679 (3D1)	0.15	0.185281	-0.594953	0.36592	-0.75	0.0601972
MtH37Rv-3757c (3H8)	0.15	0.359777	0.149356	0.475018	0	0.989496
MtH37Rv-3764c (3E9)	0.15	0.422754	-0.114341	0.479507	-0.27	0.255564
MtH37Rv-3800c (8A1)	0.15	0.225801	-0.317186	0.442402	-0.47	0.0357637
MtH37Rv-3802c (8C1)	0.15	0.0368291	-0.198022	0.464491	-0.35	0.0499483
MtH37Rv-3815c (11G7)	0.15	0.0269771	0.288893	0.451791	0.13	0.192262
MtH37Rv-3856c (11D9)	0.15	0.159714	-0.0666515	0.48813	-0.22	0.0995727
MbAF212297-3543 (11J13)	0.14	N/A	-0.0464761	N/A	-0.18	0.0256005
MtCDC1551-0932 (11P21)	0.14	0.313744	-0.0800982	0.486412	-0.22	0.190005
MtCDC1551-1232 (12D2)	0.14	0.0389861	-0.722127	0.365068	-0.87	0.00196785
MtCDC1551-1356 (12D3)	0.14	0.335274	-0.479885	0.281722	-0.62	0.394013
MtCDC1551-1497.2 (12G4)	0.14	0.152549	0.313909	0.45011	0.17	0.0846265
MtCDC1551-2168 (12G11)	0.14	0.348995	-0.387057	0.42427	-0.52	0.0714352
MtCDC1551-2460 (12O3)	0.14	0.535662	-0.542066	0.363756	-0.69	0.164165
MtCDC1551-2466 (12P3)	0.14	0.294311	-0.502525	0.261301	-0.65	0.387498
MtCDC1551-3436 (12D15)	0.14	0.243724	0.266013	0.451247	0.13	0.545133
MtCDC1551-3536 (12H16)	0.14	0.478746	0.125089	0.480008	-0.02	0.923773
MtCDC1551-4035.1 (12E22)	0.14	0.359837	-0.153186	0.471559	-0.29	0.221815
MtH37Rv-0012 (1D2)	0.14	0.281755	-0.179698	0.469374	-0.32	0.0628377
MtH37Rv-0199 (1L7)	0.14	0.351452	0.0310237	0.494753	-0.11	0.507523
MtH37Rv-0277c (8N8)	0.14	0.111778	0.0399955	0.493481	-0.1	0.297707
MtH37Rv-0349 (2J22)	0.14	0.0580703	-0.138538	0.476834	-0.28	0.0185502
MtH37Rv-0410c (1H15)	0.14	0.282768	0.362282	0.440166	0.22	0.139278
MtH37Rv-0460 (9M14)	0.14	0.113934	-0.453867	0.425977	-0.59	0.000128956
MtH37Rv-0547c (4P16)	0.14	0.296798	-0.0330815	0.494804	-0.17	0.187486
MtH37Rv-0609 (4M21)	0.14	0.26818	0.097884	0.483799	-0.05	0.740084
MtH37Rv-0704 (3P15)	0.14	0.32769	-1.02943	0.264467	-1.17	0.0171512
MtH37Rv-0756c (3L19)	0.14	0.0189501	0.0214159	0.496443	-0.12	0.196109
MtH37Rv-0967 (10F18)	0.14	0.353097	0.45988	0.393199	0.32	0.410838
MtH37Rv-0970 (5A2)	0.14	0.199665	0.123072	0.479316	-0.02	0.898361
MtH37Rv-1012 (8D14)	0.14	0.142606	0.196807	0.465494	0.06	0.713293
MtH37Rv-1308 (7N12)	0.14	0.154997	-0.622503	0.344598	-0.76	0.0987718
MtH37Rv-1438 (5K7)	0.14	0.0480943	0.0402371	0.493576	-0.1	0.160333
MtH37Rv-1450c (9C12)	0.14	0.253573	0.358043	0.433704	0.21	0.324452
MtH37Rv-1603 (5D21)	0.14	0.131041	0.0483685	0.481426	-0.09	0.891793
MtH37Rv-1700 (7I19)	0.14	0.258837	-0.140553	0.475065	-0.28	0.136348
MtH37Rv-1701 (7J19)	0.14	0.177729	0.0898941	0.485949	-0.05	0.573477
MtH37Rv-1793 (10L13)	0.14	0.293667	-0.417292	0.390783	-0.55	0.237868
MtH37Rv-1846c (7B7)	0.14	0.471869	-0.111878	0.471799	-0.25	0.575195
MtH37Rv-1863c (7H8)	0.14	0.361334	-0.194938	0.466466	-0.33	0.0899536
MtH37Rv-1959c (9L7)	0.14	0.0421514	-0.0713906	0.488463	-0.21	0.0155787
MtH37Rv-2097c (9D13)	0.14	0.302312	-0.208145	0.457807	-0.35	0.234001
MtH37Rv-2155c (6M20)	0.14	0.0652423	0.19343	0.464793	0.06	0.752102
MtH37Rv-2260 (5M19)	0.14	0.565128	N/A	N/A	N/A	N/A
MtH37Rv-2383c (6A6)	0.14	0.191807	1.11254	0.307922	0.97	0.000402076
MtH37Rv-2411c (6F8)	0.14	0.110856	0.0724055	0.487511	-0.06	0.634286
MtH37Rv-2427c (6B10)	0.14	0.0395307	-0.222838	0.463132	-0.37	0.00221897
MtH37Rv-2539c (6G20)	0.14	0.0451193	0.240279	0.459935	0.1	0.32223
MtH37Rv-2555c (6A22)	0.14	0.350568	0.149492	0.474207	0.01	0.947463
MtH37Rv-2596 (1P13)	0.14	0.282409	-0.261857	0.454562	-0.4	0.0370901
MtH37Rv-2602 (8M24)	0.14	0.221462	-0.375763	0.438651	-0.51	0.00148282
MtH37Rv-2604c (8N24)	0.14	0.22018	0.0246835	0.495882	-0.12	0.385022
MtH37Rv-2641 (1P17)	0.14	N/A	0.525741	N/A	0.38	N/A
MtH37Rv-2688c (10D4)	0.14	0.301754	0.0718029	0.487651	-0.07	0.677449
MtH37Rv-2744c (2G2)	0.14	0.116296	0.0602768	0.490214	-0.08	0.379406
MtH37Rv-2753c (2E3)	0.14	0.236798	-0.444902	0.378096	-0.59	0.235684
MtH37Rv-2925c (2N6)	0.14	0.324925	N/A	N/A	N/A	N/A
MtH37Rv-2932 (2K7)	0.14	0.0705311	0.0109401	0.49829	-0.13	0.0662344
MtH37Rv-2990c (2L12)	0.14	0.539534	0.42728	0.411981	0.29	0.407621
MtH37Rv-3042c (3D17)	0.14	0.0814066	0.138817	0.476173	0	0.988713
MtH37Rv-3137 (3I1)	0.14	0.338967	-0.234954	0.459748	-0.37	0.0527197
MtH37Rv-3171c (10N9)	0.14	0.194049	0.225778	0.457297	0.09	0.537995
MtH37Rv-3248c (3J12)	0.14	0.0446615	-0.133798	0.474908	-0.27	0.188093
MtH37Rv-3384c (9E22)	0.14	0.408751	-0.0103166	0.498084	-0.15	0.557097
MtH37Rv-3536c (4G24)	0.14	0.250068	0.327975	0.441293	0.19	0.336464
MtH37Rv-3590c (10M24)	0.14	0.14008	0.338845	0.436568	0.2	0.354537
MtH37Rv-3898c (11D11)	0.14	0.0675139	-0.117738	0.479433	-0.26	0.0831498
MbAF212297-1097c (11O7)	0.13	0.102277	0.411971	0.419766	0.28	0.244586
MtCDC1551-0603 (11P17)	0.13	0.681159	N/A	N/A	N/A	N/A
MtCDC1551-2035 (12G9)	0.13	0.652448	0.0320071	0.492938	-0.1	0.817959
MtCDC1551-2165.1 (12E11)	0.13	0.419321	0.205266	0.463654	0.08	0.693815
MtCDC1551-2653 (12I7)	0.13	0.408533	0.468125	0.402322	0.34	0.22983
MtCDC1551-2882.2 (12N8)	0.13	0.36822	0.170228	0.472106	0.04	0.791253
MtCDC1551-3847 (12C20)	0.13	0.279992	-0.291194	0.450976	-0.42	0.0129694
MtH37Rv-0067c (1C9)	0.13	0.547934	0.153039	0.473939	0.02	0.926808
MtH37Rv-0256c (8P7)	0.13	0.168881	-0.391688	0.42698	-0.52	0.0273231
MtH37Rv-0294 (2P16)	0.13	0.245355	0.230757	0.45623	0.1	0.661081
MtH37Rv-0415 (1E16)	0.13	0.349346	0.323086	0.437236	0.19	0.463662
MtH37Rv-0423c (1C17)	0.13	0.187072	-0.552361	0.393041	-0.68	0.0166178
MtH37Rv-0512 (4P13)	0.13	0.137542	-0.167585	0.470643	-0.29	0.0713631
MtH37Rv-0530 (9N16)	0.13	0.256469	-0.0555731	0.490918	-0.18	0.148399
MtH37Rv-0544c (9J17)	0.13	0.189831	-0.456611	0.413388	-0.59	0.00493673
MtH37Rv-0570 (4K19)	0.13	0.353638	0.485716	0.415763	0.35	0.0753029
MtH37Rv-0612 (4P21)	0.13	0.55367	0.155562	0.46703	0.03	0.914797
MtH37Rv-0670 (3J13)	0.13	0.336507	-0.0256821	0.495244	-0.15	0.489528
MtH37Rv-0903c (4I8)	0.13	0.434142	0.285376	0.450867	0.15	0.432101
MtH37Rv-0975c (8B13)	0.13	0.0922163	0.717112	0.375987	0.58	0.00274319
MtH37Rv-1043c (5E8)	0.13	0.495065	0.350731	0.412668	0.22	0.619782
MtH37Rv-1328 (7D20)	0.13	0.103279	-0.148132	0.474876	-0.27	0.0397154
MtH37Rv-1335 (9G8)	0.13	0.150165	-0.196788	0.463611	-0.33	0.11465
MtH37Rv-1357c (7E23)	0.13	N/A	0.168373	N/A	0.04	0.934138
MtH37Rv-1389 (5P2)	0.13	0.164759	-0.471144	0.406323	-0.6	0.0378951
MtH37Rv-1437 (5J7)	0.13	0.326101	-0.152908	0.471078	-0.28	0.232704
MtH37Rv-1474c (5J10)	0.13	0.0044772	0.074266	0.487123	-0.05	0.655436
MtH37Rv-1475c (5K10)	0.13	0.0779231	-0.00983874	0.498083	-0.14	0.554667
MtH37Rv-1535 (10A22)	0.13	0.513161	-0.530438	0.414831	-0.66	0.00584332
MtH37Rv-1546 (5E16)	0.13	0.528956	-0.0566695	0.49044	-0.19	0.390578
MtH37Rv-1679 (7H4)	0.13	0.0615667	0.034039	0.494098	-0.09	0.234259
MtH37Rv-1759c (9L5)	0.13	0.198775	0.108387	0.480437	-0.03	0.891194
MtH37Rv-1898 (10O16)	0.13	0.21957	-0.407749	0.430309	-0.54	0.00341865
MtH37Rv-1990A (11M2)	0.13	0.104516	0.397472	0.425508	0.27	0.204597
MtH37Rv-2069 (9I12)	0.13	0.262636	-0.79647	0.370008	-0.93	3.56402e-05
MtH37Rv-2138 (6O12)	0.13	0.100427	-0.472867	0.418213	-0.6	0.00142177
MtH37Rv-2178c (6O22)	0.13	0.241664	0.115279	0.481495	-0.02	0.876353
MtH37Rv-2202c (5I14)	0.13	0.379017	-0.229784	0.45801	-0.36	0.115441
MtH37Rv-2410c (6E8)	0.13	0.187738	-0.0486244	0.491485	-0.18	0.251306
MtH37Rv-2494 (6A16)	0.13	0.425378	-0.291381	0.4483	-0.42	0.0660148
MtH37Rv-2679 (1L20)	0.13	0.129744	0.190456	0.463681	0.06	0.674502
MtH37Rv-2714 (1L23)	0.13	0.0968565	-0.340081	0.441813	-0.47	0.00366304
MtH37Rv-2745c (10H5)	0.13	0.578706	0.276348	0.441515	0.14	0.582502
MtH37Rv-2750 (10B6)	0.13	0.268367	-0.0933941	0.483742	-0.22	0.191669
MtH37Rv-2819c (2F8)	0.13	0.040199	N/A	N/A	N/A	N/A
MtH37Rv-2822c (2H8)	0.13	0.388715	N/A	N/A	N/A	N/A
MtH37Rv-2850c (10A10)	0.13	0.242048	0.27514	0.453105	0.14	0.340387
MtH37Rv-3000 (3C13)	0.13	0.0385202	0.00674168	0.498848	-0.12	0.310299
MtH37Rv-3210c (3J8)	0.13	0.306687	-0.193695	0.468511	-0.32	0.0291824
MtH37Rv-3257c (4A1)	0.13	0.262451	-0.355633	0.43539	-0.49	0.028234
MtH37Rv-3426 (9D24)	0.13	0.261331	-0.398482	0.42904	-0.53	0.013938
MtH37Rv-3520c (4B23)	0.13	0.0751513	-0.0746123	0.486845	-0.2	0.191783
MtH37Rv-3535c (4F24)	0.13	0.228005	0.534567	0.396188	0.41	0.124645
MtH37Rv-3799c (11D7)	0.13	0.223747	-0.447246	0.383603	-0.58	0.213679
MtH37Rv-3853 (8H5)	0.13	0.383381	-0.18178	0.467295	-0.31	0.151156
MtH37Rv-3863 (8G11)	0.13	0.0230281	-0.406161	0.421736	-0.54	0.0312213
MtH37Rv-3875 (11C10)	0.13	0.330842	-0.329479	0.387448	-0.45	0.445437
MtH37Rv-3890c (11H10)	0.13	0.330074	-0.269514	0.447571	-0.4	0.135996
MbAF212297-1582 (11M8)	0.12	0.670177	0.392147	0.39626	0.27	0.603752
MbAF212297-3538 (11P12)	0.12	0.490587	0.824246	0.282835	0.71	0.178116
MtCDC1551-0291.2 (11M15)	0.12	0.110825	0.762447	0.353526	0.64	0.0346528
MtCDC1551-0827 (11L20)	0.12	0.432229	-0.158271	0.466257	-0.28	0.36207
MtCDC1551-2325 (12H12)	0.12	0.22043	0.151257	0.472364	0.04	0.789953
MtCDC1551-3052.2 (12O10)	0.12	0.331193	-0.753886	0.371212	-0.88	0.000364114
MtH37Rv-0025 (1A4)	0.12	0.440476	0.116666	0.480579	0	0.992381
MtH37Rv-0045c (1E6)	0.12	N/A	0.244435	0.455092	0.12	0.701156
MtH37Rv-0059 (1C8)	0.12	0.405168	-0.491101	0.407788	-0.61	0.0263862
MtH37Rv-0226c (1O10)	0.12	0.445043	0.243939	0.456186	0.12	0.561678
MtH37Rv-0299 (8P9)	0.12	0.299477	-0.177853	0.466045	-0.3	0.109775
MtH37Rv-0556 (4P17)	0.12	0.228067	-0.21577	0.458089	-0.33	0.0808811
MtH37Rv-0611c (4O21)	0.12	0.40002	-0.327045	0.438566	-0.44	0.0947735
MtH37Rv-0627 (9L21)	0.12	0.0232805	0.110249	0.482226	-0.01	0.906606
MtH37Rv-0663 (4N24)	0.12	0.397318	-0.287541	0.448855	-0.41	0.0238097
MtH37Rv-0664 (9I24)	0.12	0.647408	-0.12385	0.480511	-0.24	0.346648
MtH37Rv-0811c (3K24)	0.12	0.043061	0.430348	0.430942	0.31	0.000892045
MtH37Rv-0814c (3N24)	0.12	0.256953	-0.293631	0.448802	-0.41	0.0236637
MtH37Rv-0824c (10C13)	0.12	0.355928	-0.0178132	0.49044	-0.14	0.853467
MtH37Rv-0934 (10H17)	0.12	0.144306	-0.619178	0.35824	-0.74	0.0289283
MtH37Rv-0986 (5A3)	0.12	0.0425342	-0.347613	0.439695	-0.47	0.00471431
MtH37Rv-1046c (8F15)	0.12	0.525672	-0.770011	0.347729	-0.89	0.0154671
MtH37Rv-1091 (8E17)	0.12	0.15035	0.319625	0.439673	0.2	0.354065
MtH37Rv-1100 (7K1)	0.12	0.127711	0.126286	0.479637	0.01	0.921694
MtH37Rv-1172c (8B21)	0.12	0.423884	-0.909897	0.323386	-1.03	0.0046938
MtH37Rv-1212c (7G15)	0.12	0.119615	-0.57896	0.400458	-0.7	0.000460157
MtH37Rv-1270c (8H24)	0.12	0.170678	-0.237311	0.461361	-0.36	0.00349322
MtH37Rv-1274 (9A7)	0.12	0.359803	-0.392517	0.422438	-0.51	0.0769946
MtH37Rv-1383 (5L2)	0.12	0.372884	0.382895	0.429373	0.26	0.249944
MtH37Rv-1392 (5J3)	0.12	0.0764722	-0.467827	0.407157	-0.59	0.0366878
MtH37Rv-1537 (5E15)	0.12	0.58707	0.342378	0.434751	0.22	0.457618
MtH37Rv-1770 (7L24)	0.12	0.363078	-0.167117	0.468413	-0.29	0.224706
MtH37Rv-1820 (7M16)	0.12	0.307312	0.296152	0.452097	0.18	0.166323
MtH37Rv-1878 (7E10)	0.12	N/A	0.103737	0.478574	-0.02	N/A
MtH37Rv-1952 (9P12)	0.12	0.0660831	-0.585634	0.367349	-0.71	0.028945
MtH37Rv-2074 (6J8)	0.12	0.598142	-0.540933	0.346371	-0.66	0.215362
MtH37Rv-2149c (6O19)	0.12	0.095775	-0.208058	0.461414	-0.33	0.104185
MtH37Rv-2157c (6O20)	0.12	0.0267664	0.130717	0.478941	0.01	0.907974
MtH37Rv-2181 (6J23)	0.12	0.113503	0.142379	0.477314	0.02	0.768026
MtH37Rv-2371 (8I17)	0.12	0.253859	0.359238	0.426589	0.24	0.405191
MtH37Rv-2386c (6D6)	0.12	0.559584	0.871465	0.344339	0.75	0.0154193
MtH37Rv-2393 (6B7)	0.12	0.185318	0.021375	0.496289	-0.1	0.477552
MtH37Rv-2409c (8K18)	0.12	0.174188	0.107565	0.481603	-0.01	0.948093
MtH37Rv-2549c (8O22)	0.12	0.0619915	0.0181727	0.496945	-0.1	0.355327
MtH37Rv-2957 (2K9)	0.12	0.152065	N/A	N/A	N/A	N/A
MtH37Rv-3025c (3C15)	0.12	0.191588	0.164879	0.473435	0.05	0.617304
MtH37Rv-3046c (10M4)	0.12	0.237818	-0.352558	0.440524	-0.47	0.00470692
MtH37Rv-3115 (10K7)	0.12	0.419511	0.0306436	0.494682	-0.09	0.614176
MtH37Rv-3212 (3L8)	0.12	0.295429	0.0436732	0.491506	-0.08	0.738357
MtH37Rv-3213c (10O10)	0.12	0.325974	-0.430018	0.412235	-0.55	0.0794376
MtH37Rv-3380c (9C22)	0.12	0.0141478	0.61903	0.384011	0.5	0.0319601
MtH37Rv-3411c (4A14)	0.12	0.477145	0.180066	0.468455	0.06	0.754612
MtH37Rv-3420c (4G14)	0.12	0.0532763	-0.146244	0.474733	-0.27	0.055815
MtH37Rv-3633 (2C21)	0.12	0.443441	N/A	N/A	N/A	N/A
MtH37Rv-3645 (2B22)	0.12	N/A	N/A	N/A	N/A	N/A
MtH37Rv-3805c (8E1)	0.12	0.239635	-0.227183	0.461162	-0.35	0.0307852
MtH37Rv-3866 (8E11)	0.12	0.25594	N/A	N/A	N/A	N/A
MtCDC1551-1181 (12H1)	0.11	0.18633	-0.263127	0.443256	-0.38	0.136534
MtCDC1551-2042.1 (12A10)	0.11	0.139643	-0.0531654	0.491105	-0.16	0.150983
MtCDC1551-2047 (12C10)	0.11	0.300845	0.189495	0.46641	0.08	0.637684
MtCDC1551-3449.2 (12G15)	0.11	0.542965	0.320729	0.444376	0.21	0.334895
MtCDC1551-3573.10 (12B17)	0.11	0.578489	0.158671	0.469872	0.05	0.825171
MtH37Rv-0027 (1C4)	0.11	0.626906	-0.238134	0.460191	-0.35	0.154965
MtH37Rv-0057 (1A8)	0.11	0.471047	-1.11523	0.249678	-1.22	0.013934
MtH37Rv-0063 (1G8)	0.11	0.0923641	-0.0665843	0.488685	-0.17	0.149609
MtH37Rv-0089 (1A12)	0.11	0.367739	0.299798	0.443934	0.18	0.409198
MtH37Rv-0109 (8M1)	0.11	0.192846	0.48243	0.400305	0.37	0.213394
MtH37Rv-0145 (8I4)	0.11	0.0555206	-0.0241292	0.495856	-0.13	0.279854
MtH37Rv-0251c (2L13)	0.11	0.343449	N/A	N/A	N/A	N/A
MtH37Rv-0328 (2I20)	0.11	N/A	0.367214	N/A	0.26	0.566195
MtH37Rv-0354c (8K11)	0.11	0.496653	-0.476983	0.407865	-0.59	0.0487987
MtH37Rv-0390 (1B14)	0.11	N/A	0.11814	N/A	0.01	0.979565
MtH37Rv-0408 (1F15)	0.11	0.358671	-0.108067	0.478661	-0.22	0.40767
MtH37Rv-0424c (9L13)	0.11	0.231025	-0.373859	0.433354	-0.49	0.015283
MtH37Rv-0457c (1E20)	0.11	0.0372619	0.343589	0.441085	0.24	0.0709265
MtH37Rv-0491 (1G23)	0.11	0.0597795	0.272824	0.454771	0.16	0.0988533
MtH37Rv-0608 (9K20)	0.11	0.198875	-0.125557	0.477037	-0.23	0.224175
MtH37Rv-0623 (9P20)	0.11	0.345144	0.330462	0.430303	0.22	0.362228
MtH37Rv-0644c (9O22)	0.11	0.483907	-0.745766	0.36587	-0.85	0.0033778
MtH37Rv-1161 (8E20)	0.11	0.372406	-0.241432	0.457397	-0.36	0.0682049
MtH37Rv-1224 (8D23)	0.11	0.313764	-0.483066	0.379933	-0.59	0.17723
MtH37Rv-1309 (7O12)	0.11	0.0823707	-0.503256	0.388604	-0.61	0.0898846
MtH37Rv-1327c (7C20)	0.11	0.490701	-0.0521617	0.489743	-0.16	0.55
MtH37Rv-1380 (5J2)	0.11	0.435526	0.581635	0.384762	0.48	0.113088
MtH37Rv-1460 (5K9)	0.11	0.325533	0.278693	0.454271	0.17	0.180842
MtH37Rv-1488 (5N11)	0.11	0.19025	-0.258431	0.445009	-0.37	0.239483
MtH37Rv-1489 (10H19)	0.11	0.288272	-0.085504	0.485658	-0.2	0.14475
MtH37Rv-1544 (5D16)	0.11	0.330813	-0.345012	0.427846	-0.46	0.14545
MtH37Rv-1565c (5B18)	0.11	0.0179624	-0.498982	0.403496	-0.6	0.0210812
MtH37Rv-1591 (5A20)	0.11	0.358854	-0.489226	0.405471	-0.6	0.0341152
MtH37Rv-1683 (7D5)	0.11	0.469465	-0.322375	0.44221	-0.43	0.0592724
MtH37Rv-1780 (7M13)	0.11	0.158909	-0.000778516	0.499868	-0.11	0.353421
MtH37Rv-1783 (7P13)	0.11	0.394142	-0.0381552	0.492174	-0.15	0.606009
MtH37Rv-1792 (10K13)	0.11	0.415781	-0.661124	0.272053	-0.77	0.229056
MtH37Rv-1857 (7C8)	0.11	0.216557	-0.398159	0.432715	-0.51	0.00217392
MtH37Rv-1871c (10O15)	0.11	0.393148	-0.69534	0.289583	-0.81	0.167584
MtH37Rv-1939 (10P17)	0.11	0.691331	N/A	N/A	N/A	N/A
MtH37Rv-2060 (9O11)	0.11	0.318474	-0.152836	0.46772	-0.26	0.388823
MtH37Rv-2061c (6O24)	0.11	0.342521	-0.12483	0.475644	-0.23	0.35194
MtH37Rv-2115c (6O10)	0.11	0.474572	-0.250284	0.441937	-0.36	0.353184
MtH37Rv-2193 (5I13)	0.11	0.55226	-0.504629	0.371691	-0.61	0.200739
MtH37Rv-2335 (6D2)	0.11	0.171005	-0.434975	0.414929	-0.55	0.0421323
MtH37Rv-2373c (6B5)	0.11	0.193113	0.0842107	0.48562	-0.03	0.812982
MtH37Rv-2438c (6B11)	0.11	0.14964	0.0357262	0.493643	-0.07	0.641363
MtH37Rv-2586c (1I13)	0.11	0.0634616	0.519155	0.398738	0.41	0.10765
MtH37Rv-2609c (1O14)	0.11	0.0823763	0.0129061	0.497825	-0.09	0.383963
MtH37Rv-2631 (10D1)	0.11	0.467666	0.024669	0.495678	-0.09	0.599148
MtH37Rv-2670c (1K19)	0.11	N/A	-0.0197375	N/A	-0.13	N/A
MtH37Rv-2725c (1N24)	0.11	0.520593	-0.257979	0.453803	-0.36	0.120886
MtH37Rv-2818c (2E8)	0.11	0.403511	N/A	N/A	N/A	N/A
MtH37Rv-2887 (2O2)	0.11	0.148347	-0.179728	0.471555	-0.29	0.00197582
MtH37Rv-2894c (2L3)	0.11	0.0514844	N/A	N/A	N/A	N/A
MtH37Rv-2908c (10C12)	0.11	0.481742	-0.450621	0.408627	-0.56	0.0851563
MtH37Rv-2926c (2O6)	0.11	0.29207	N/A	N/A	N/A	N/A
MtH37Rv-3017c (10N3)	0.11	0.287247	0.369095	0.438142	0.26	0.0699934
MtH37Rv-3118 (10M7)	0.11	0.730923	0.00864331	0.498072	-0.11	0.812474
MtH37Rv-3205c (3M7)	0.11	0.358551	-0.0627456	0.488739	-0.17	0.366937
MtH37Rv-3220c (3I9)	0.11	0.132782	-0.0972849	0.484312	-0.21	0.0245181
MtH37Rv-3223c (3J9)	0.11	0.174608	-0.28219	0.454118	-0.39	0.00142828
MtH37Rv-3277 (10I12)	0.11	0.249007	-0.400566	0.434713	-0.51	0.000688508
MtH37Rv-3538 (10O22)	0.11	0.035477	0.391495	0.434553	0.28	0.0166009
MtH37Rv-3837c (8C4)	0.11	0.201911	-0.132354	0.478067	-0.24	0.046398
MtH37Rv-3847 (8D5)	0.11	0.132267	-0.397821	0.425834	-0.5	0.0269831
MtH37Rv-3876 (8B7)	0.11	0.376547	-0.241216	0.449116	-0.36	0.26046
MtH37Rv-3911 (8B10)	0.11	0.527587	-0.148124	0.475926	-0.26	0.16005
MtH37Rv-3917c (8G10)	0.11	0.262297	-0.300237	0.438378	-0.41	0.160844
MtCDC1551-0512 (11P16)	0.1	0.497947	0.658736	0.355685	0.56	0.143034
MtCDC1551-1096.2 (11O24)	0.1	0.352422	0.364084	0.437518	0.26	0.0251779
MtCDC1551-1121 (12C1)	0.1	0.403509	0.325442	0.443111	0.23	0.206031
MtCDC1551-1578.1 (12E5)	0.1	0.267865	0.161797	0.473725	0.06	0.520904
MtCDC1551-1759 (12G6)	0.1	0.619821	0.1487	0.474573	0.05	0.817051
MtCDC1551-2038 (12H9)	0.1	0.551518	0.113087	0.474173	0.01	0.962845
MtCDC1551-2160.1 (12D11)	0.1	0.501402	-0.24675	0.458478	-0.35	0.0594836
MtCDC1551-2424 (12M3)	0.1	0.507744	-0.291349	0.446176	-0.39	0.110913
MtCDC1551-2565 (12L5)	0.1	0.161037	0.579126	0.391277	0.48	0.0425348
MtCDC1551-2593.2 (12P5)	0.1	0.361459	0.0166068	0.497025	-0.08	0.659458
MtCDC1551-3615.4 (12H17)	0.1	0.27384	0.562027	0.371392	0.46	0.142182
MtH37Rv-0006 (1F1)	0.1	0.28741	-0.682726	0.308093	-0.78	0.143451
MtH37Rv-0028 (1D4)	0.1	0.580632	0.0271597	0.49561	-0.08	0.672053
MtH37Rv-0056 (1H7)	0.1	0.519419	-1.14905	0.235981	-1.25	0.0161778
MtH37Rv-0062 (1F8)	0.1	0.726794	-0.935362	0.341581	-1.04	0.00587224
MtH37Rv-0207c (1L8)	0.1	0.418478	-0.3988	0.421369	-0.49	0.0823479
MtH37Rv-0257c (8I8)	0.1	0.526862	-0.184909	0.468713	-0.28	0.137206
MtH37Rv-0268c (2P14)	0.1	0.143657	N/A	N/A	N/A	N/A
MtH37Rv-0419 (1G16)	0.1	0.452135	-0.367684	0.436739	-0.47	0.0184579
MtH37Rv-0489 (1E23)	0.1	0.216982	0.0846192	0.486334	-0.02	0.857005
MtH37Rv-0528 (4J15)	0.1	0.296179	-0.173921	0.471127	-0.28	0.0361383
MtH37Rv-0686 (3M14)	0.1	0.0952581	-0.774537	0.333487	-0.87	0.0216277
MtH37Rv-0717 (9C2)	0.1	0.55492	-0.900609	0.321846	-1	0.00835764
MtH37Rv-0746 (9A4)	0.1	0.2662	0.494141	0.403605	0.39	0.132327
MtH37Rv-0771 (3N20)	0.1	0.201236	0.218606	0.460344	0.12	0.499627
MtH37Rv-0793 (9H5)	0.1	0.530323	0.162765	0.471602	0.06	0.764415
MtH37Rv-0864 (4O4)	0.1	0.0530784	-0.239608	0.452323	-0.34	0.183633
MtH37Rv-0988 (5C3)	0.1	0.148497	-0.22892	0.458087	-0.33	0.0891069
MtH37Rv-1073 (5C11)	0.1	0.135746	-0.336668	0.437752	-0.43	0.0406061
MtH37Rv-1305 (9G7)	0.1	0.566007	-0.579022	0.35768	-0.68	0.142208
MtH37Rv-1322A (11K1)	0.1	0.412516	-0.505693	0.352746	-0.6	0.258316
MtH37Rv-1346 (7C22)	0.1	0.217846	0.279506	0.450485	0.18	0.281617
MtH37Rv-1352 (9A9)	0.1	0.372387	-0.406887	0.419208	-0.5	0.0787931
MtH37Rv-1433 (9G11)	0.1	0.0241608	-0.504057	0.406922	-0.6	0.00830132
MtH37Rv-1484 (5J11)	0.1	0.353469	-0.230243	0.461165	-0.33	0.0330428
MtH37Rv-1502 (5B13)	0.1	0.470571	-0.36842	0.418031	-0.47	0.203997
MtH37Rv-1529 (10H21)	0.1	0.401609	-0.0614585	0.490134	-0.16	0.159088
MtH37Rv-1621c (5D23)	0.1	0.131897	0.300805	0.439961	0.2	0.316522
MtH37Rv-1652 (7E2)	0.1	0.579535	0.389771	0.425017	0.29	0.305731
MtH37Rv-1726 (9P3)	0.1	0.7511	0.4863	0.394287	0.39	0.33382
MtH37Rv-1887 (7D11)	0.1	0.497262	-0.345822	0.438509	-0.44	0.019821
MtH37Rv-1990c (9M8)	0.1	0.299238	0.182288	0.471169	0.09	0.36643
MtH37Rv-2121c (6L11)	0.1	N/A	N/A	N/A	N/A	N/A
MtH37Rv-2124c (6M11)	0.1	0.4116	-0.0845086	0.484882	-0.18	0.338012
MtH37Rv-2159c (6I21)	0.1	0.514891	0.417357	0.432365	0.31	0.0680634
MtH37Rv-2400c (8P17)	0.1	0.525821	0.0525236	0.489942	-0.05	0.812124
MtH37Rv-2462c (6C13)	0.1	0.292751	-0.320215	0.435514	-0.42	0.133604
MtH37Rv-2470 (6C14)	0.1	0.242317	-0.145942	0.470752	-0.25	0.346379
MtH37Rv-2479c (8L20)	0.1	0.114251	0.644917	0.379851	0.55	0.0219425
MtH37Rv-2522c (6H18)	0.1	0.774799	-0.0344936	0.492781	-0.13	0.768116
MtH37Rv-2606c (1N14)	0.1	0.312456	-0.13307	0.477374	-0.24	0.106443
MtH37Rv-2658c (1O18)	0.1	0.623277	0.027032	0.495004	-0.08	0.768183
MtH37Rv-2694c (10E4)	0.1	0.541989	0.197246	0.463643	0.1	0.684176
MtH37Rv-2772c (2A5)	0.1	N/A	0.268186	0.448232	0.17	N/A
MtH37Rv-2971 (2M10)	0.1	0.524672	N/A	N/A	N/A	N/A
MtH37Rv-3065 (3C19)	0.1	0.684191	0.198287	0.467306	0.09	0.705211
MtH37Rv-3193c (3J6)	0.1	0.200787	-0.0726636	0.486702	-0.17	0.345102
MtH37Rv-3396c (4D12)	0.1	0.291101	0.337155	0.43356	0.24	0.35305
MtH37Rv-3410c (4H13)	0.1	0.141852	0.179261	0.471174	0.08	0.307437
MtH37Rv-3435c (4A16)	0.1	0.382492	-0.321639	0.445289	-0.42	0.018063
MtH37Rv-3470c (4C19)	0.1	0.382037	0.401333	0.408808	0.3	0.468839
MtH37Rv-3483c (4D20)	0.1	0.173099	0.0597097	0.490675	-0.04	0.530295
MtH37Rv-3642c (11H2)	0.1	0.600493	-0.285207	0.442404	-0.39	0.226881
MtH37Rv-3723 (3D6)	0.1	0.319468	-0.0748385	0.486871	-0.18	0.273935
MtH37Rv-3781 (3B11)	0.1	0.0865987	-0.319697	0.445336	-0.42	0.00472117
MtH37Rv-3884c (8G7)	0.1	0.075154	-0.197958	0.467696	-0.3	0.00296677
MtH37Rv-3889c (8C8)	0.1	0.439191	-0.170652	0.472456	-0.27	0.0572062
MtCDC1551-0159 (11O14)	0.09	N/A	-0.108549	0.476691	-0.2	0.770053
MtCDC1551-1025.2 (11J23)	0.09	0.643223	-0.469058	0.37723	-0.56	0.332136
MtCDC1551-2627.1 (12O6)	0.09	0.415624	0.103314	0.4833	0.01	0.933449
MtCDC1551-2810 (12P7)	0.09	0.305088	0.20267	0.464294	0.11	0.495632
MtCDC1551-2880.1 (12J8)	0.09	0.613381	0.346748	0.442895	0.26	0.179916
MtCDC1551-3145.1 (12J12)	0.09	0.0958028	-0.025045	0.495881	-0.11	0.191991
MtCDC1551-3412 (12C15)	0.09	0.262499	-0.00629934	0.498894	-0.1	0.513455
MtCDC1551-3612.1 (12F17)	0.09	0.549935	0.862519	0.274508	0.77	0.140507
MtCDC1551-3962 (12F21)	0.09	0.410287	-0.342713	0.442067	-0.43	0.0116971
MtH37Rv-0015c (1G2)	0.09	0.281583	-0.316388	0.44034	-0.41	0.0765872
MtH37Rv-0105c (8K1)	0.09	0.526602	0.577458	0.4042	0.49	0.00985917
MtH37Rv-0203 (1P7)	0.09	0.576227	-0.282808	0.453564	-0.37	0.0466767
MtH37Rv-0308 (2O17)	0.09	0.404083	-0.501698	0.410763	-0.59	0.00789978
MtH37Rv-0425c (1D17)	0.09	0.600371	-0.0804308	0.486313	-0.17	0.375852
MtH37Rv-0745 (9H3)	0.09	0.348068	0.498154	0.400574	0.41	0.142554
MtH37Rv-0834c (10B14)	0.09	0.351599	0.714731	0.333908	0.62	0.12998
MtH37Rv-0983 (8H13)	0.09	0.0230284	-0.284903	0.447363	-0.37	0.059923
MtH37Rv-1000c (5F4)	0.09	0.350901	0.257131	0.455598	0.17	0.264887
MtH37Rv-1007c (5D5)	0.09	0.159841	0.000856241	0.499862	-0.09	0.235997
MtH37Rv-1128c (8H18)	0.09	0.712172	0.421368	0.408463	0.33	0.354243
MtH37Rv-1131 (7I4)	0.09	0.757665	0.00405312	0.499239	-0.08	0.808733
MtH37Rv-1332 (7G20)	0.09	0.559696	0.0348374	0.492571	-0.05	0.814091
MtH37Rv-1343c (7A22)	0.09	0.394564	-0.240997	0.451932	-0.34	0.214266
MtH37Rv-1369c (5J1)	0.09	0.299439	0.596703	0.385183	0.51	0.0526921
MtH37Rv-1422 (5O5)	0.09	0.108507	-0.0621265	0.489643	-0.15	0.14214
MtH37Rv-1454c (5M8)	0.09	0.507729	-0.0263715	0.495491	-0.11	0.499914
MtH37Rv-1468c (10A19)	0.09	0.346718	0.24752	0.456085	0.15	0.37125
MtH37Rv-1480 (5N10)	0.09	0.0622347	0.0758443	0.486866	-0.02	0.896989
MtH37Rv-1532c (5A15)	0.09	0.722016	0.2077	0.463822	0.12	0.664559
MtH37Rv-1673c (7B4)	0.09	0.483462	0.166227	0.471452	0.07	0.665538
MtH37Rv-1684 (9M2)	0.09	0.374196	-0.338096	0.444421	-0.43	0.00399968
MtH37Rv-1732c (7P21)	0.09	0.583032	-0.293135	0.439959	-0.38	0.225487
MtH37Rv-1769 (7K24)	0.09	0.350347	0.178483	0.471573	0.09	0.35043
MtH37Rv-1811 (7M15)	0.09	0.429333	-0.00109673	0.499809	-0.09	0.57383
MtH37Rv-1966 (6L5)	0.09	0.494124	0.59819	0.395788	0.51	0.0206079
MtH37Rv-2017 (9P9)	0.09	0.333662	0.0300208	0.494099	-0.06	0.659679
MtH37Rv-2125 (6N11)	0.09	0.333385	-0.041711	0.492734	-0.13	0.393154
MtH37Rv-2158c (6P20)	0.09	0.345265	0.116583	0.481278	0.03	0.765402
MtH37Rv-2221c (5I16)	0.09	0.565765	0.0127598	0.497826	-0.08	0.676562
MtH37Rv-2303c (5K23)	0.09	0.141248	0.0776067	0.487458	-0.01	0.874068
MtH37Rv-2307B (11L3)	0.09	0.312472	0.316474	N/A	0.23	N/A
MtH37Rv-2478c (6A15)	0.09	0.688987	0.089841	0.484213	0	0.998605
MtH37Rv-2642 (1I18)	0.09	0.101334	0.00330655	0.499457	-0.08	0.328705
MtH37Rv-2729c (2B1)	0.09	0.201155	N/A	N/A	N/A	N/A
MtH37Rv-2751 (2C3)	0.09	0.135517	0.0136881	0.497797	-0.08	0.287878
MtH37Rv-2869c (2M1)	0.09	0.214216	0.120679	0.479934	0.04	0.733896
MtH37Rv-3208 (3P7)	0.09	0.193617	-0.0438045	0.492869	-0.13	0.141549
MtH37Rv-3274c (4H2)	0.09	0.33159	-0.376797	0.428446	-0.46	0.0576979
MtH37Rv-3320c (9A19)	0.09	0.162931	-0.675753	0.371958	-0.77	0.00570253
MtH37Rv-3436c (4B16)	0.09	0.764893	-0.389421	0.418107	-0.48	0.178374
MtH37Rv-3451 (4F17)	0.09	0.261105	0.202608	0.467018	0.11	0.265847
MtH37Rv-3528c (4A24)	0.09	0.583045	-1.06386	0.236364	-1.16	0.0354576
MtH37Rv-3537 (4H24)	0.09	0.0560306	0.638738	0.39062	0.55	0.00144373
MtH37Rv-3667 (2A24)	0.09	0.186978	0.0237239	0.496096	-0.06	0.498665
MtH37Rv-3734c (11H4)	0.09	0.482171	0.0221995	0.495865	-0.07	0.766056
MtH37Rv-3838c (8D4)	0.09	0.326527	0.406616	0.425524	0.31	0.127848
MbAF212297-2376c (11P9)	0.08	0.550518	-0.194627	0.464419	-0.27	0.13322
MtCDC1551-0506 (11O16)	0.08	0.811132	0.0995148	0.480592	0.02	0.934834
MtCDC1551-0724.1 (11I19)	0.08	N/A	N/A	N/A	N/A	N/A
MtCDC1551-1182 (12A2)	0.08	0.399582	-0.292338	0.449304	-0.37	0.0306772
MtCDC1551-2142 (12C11)	0.08	0.632966	-0.702385	0.345313	-0.78	0.058617
MtCDC1551-2201 (12B12)	0.08	0.529171	-0.510258	0.385824	-0.59	0.123846
MtCDC1551-2993 (12O9)	0.08	0.703772	0.17435	0.471561	0.09	0.588177
MtCDC1551-3032 (12K10)	0.08	0.561158	-0.348734	0.434086	-0.43	0.0966624
MtCDC1551-3520 (12E16)	0.08	0.631852	0.0375913	0.493567	-0.04	0.843659
MtCDC1551-3876.1 (12E20)	0.08	0.234464	0.0669245	0.487416	-0.01	0.968746
MtH37Rv-0049 (1A7)	0.08	0.612094	-0.307945	0.436712	-0.39	0.222696
MtH37Rv-0060 (1D8)	0.08	0.392577	-0.569916	0.379749	-0.65	0.0566128
MtH37Rv-0171 (8L6)	0.08	0.562554	-0.43188	0.378375	-0.51	0.317103
MtH37Rv-0172 (8M6)	0.08	0.572519	-0.231791	0.452855	-0.31	0.299312
MtH37Rv-0239 (8K7)	0.08	0.420797	-0.36137	0.408757	-0.44	0.31167
MtH37Rv-0366c (2I24)	0.08	0.74832	0.0396756	0.493552	-0.04	0.858999
MtH37Rv-0586 (4N20)	0.08	0.348815	-0.106244	0.479788	-0.19	0.241545
MtH37Rv-0629c (4O22)	0.08	0.165138	0.538734	0.39669	0.46	0.0609501
MtH37Rv-0632c (4J23)	0.08	0.482328	0.0266522	0.495175	-0.05	0.794784
MtH37Rv-0671 (3K13)	0.08	0.566726	-0.136228	0.475172	-0.22	0.221913
MtH37Rv-0719 (3J17)	0.08	0.613098	-1.03866	0.190446	-1.12	0.0856903
MtH37Rv-0759c (9A5)	0.08	0.575681	-0.349037	0.440857	-0.43	0.0267225
MtH37Rv-0760c (3N19)	0.08	0.536156	-0.606436	0.387468	-0.69	0.0121441
MtH37Rv-0869c (4I5)	0.08	0.53239	0.30629	0.4395	0.22	0.409698
MtH37Rv-0873 (4L5)	0.08	0.21383	0.224831	0.464003	0.15	0.0625312
MtH37Rv-0950c (4P11)	0.08	0.509972	0.0897249	0.485174	0.01	0.93561
MtH37Rv-1087A (11E15)	0.08	0.662691	0.672436	0.379785	0.59	0.0305575
MtH37Rv-1089A (11F15)	0.08	0.797895	0.0880485	0.483612	0.01	0.979899
MtH37Rv-1096 (5H12)	0.08	0.539679	-0.644223	0.391943	-0.73	0.000991897
MtH37Rv-1126c (7M3)	0.08	0.281687	0.0534361	0.490849	-0.02	0.848087
MtH37Rv-1229c (8E23)	0.08	0.53373	-0.00777022	0.49865	-0.09	0.599141
MtH37Rv-1350 (7G22)	0.08	0.357245	0.264939	0.456858	0.19	0.0790296
MtH37Rv-1407 (5J4)	0.08	0.299769	0.339333	0.439922	0.26	0.121404
MtH37Rv-1452c (9E12)	0.08	0.321857	0.525324	0.396455	0.45	0.0995162
MtH37Rv-1481 (5O10)	0.08	0.375219	-0.235838	0.461234	-0.32	0.0138883
MtH37Rv-1522c (10C21)	0.08	0.449641	-0.243717	0.451129	-0.32	0.158334
MtH37Rv-1542c (5B16)	0.08	0.705386	-0.315227	0.43656	-0.4	0.181652
MtH37Rv-1572c (10A23)	0.08	0.753702	0.162766	0.47181	0.08	0.742863
MtH37Rv-1608c (5H21)	0.08	0.457078	-0.389405	0.424649	-0.47	0.0762489
MtH37Rv-1629 (5D24)	0.08	0.184337	0.319242	0.444887	0.24	0.0898673
MtH37Rv-1695 (7D6)	0.08	0.215179	-0.0424677	0.49297	-0.12	0.215659
MtH37Rv-1708 (9L3)	0.08	0.328764	-0.417251	0.425532	-0.5	0.0132311
MtH37Rv-1794 (7K14)	0.08	0.525117	-0.565558	0.355096	-0.64	0.172575
MtH37Rv-1827 (7K17)	0.08	0.270833	-0.0636978	0.48949	-0.15	0.155079
MtH37Rv-1840c (10I15)	0.08	N/A	0.146461	0.467525	0.07	N/A
MtH37Rv-1914c (6N1)	0.08	N/A	-0.167187	0.467045	-0.25	N/A
MtH37Rv-1998c (6J14)	0.08	0.379645	0.465814	0.419386	0.38	0.026849
MtH37Rv-2016 (6N15)	0.08	0.191552	0.0940356	0.484187	0.01	0.923941
MtH37Rv-2085 (9H12)	0.08	0.322603	-0.0962831	0.482358	-0.18	0.191202
MtH37Rv-2094c (9B13)	0.08	0.684906	-0.292164	0.430331	-0.38	0.376604
MtH37Rv-2102 (6I10)	0.08	0.71941	-0.399495	0.430329	-0.48	0.0640117
MtH37Rv-2142c (9F15)	0.08	N/A	-0.508285	N/A	-0.59	N/A
MtH37Rv-2325c (6D1)	0.08	0.531634	-0.133464	0.471577	-0.22	0.298457
MtH37Rv-2348c (8M15)	0.08	0.6243	-0.164339	0.467178	-0.24	0.401109
MtH37Rv-2357c (6F3)	0.08	0.707754	-0.638746	0.372942	-0.71	0.0501276
MtH37Rv-2472 (8J20)	0.08	0.465295	-0.321147	0.448351	-0.4	0.00479494
MtH37Rv-2476c (6H14)	0.08	0.272826	-0.0148679	0.49741	-0.09	0.52206
MtH37Rv-2489c (8I21)	0.08	0.317655	0.6516	0.354822	0.57	0.126888
MtH37Rv-2590 (8P23)	0.08	0.738512	-0.16082	0.470258	-0.24	0.415227
MtH37Rv-2618 (1O15)	0.08	0.151234	0.351174	0.437675	0.27	0.103215
MtH37Rv-2789c (10E7)	0.08	0.567555	-0.208871	0.463812	-0.29	0.130175
MtH37Rv-2888c (2P2)	0.08	0.573531	-0.213674	0.464285	-0.29	0.0903554
MtH37Rv-3005c (3G13)	0.08	0.320261	-0.315379	0.435195	-0.39	0.173752
MtH37Rv-3120 (3H23)	0.08	0.465931	-0.185042	0.469424	-0.26	0.062853
MtH37Rv-3204 (3L7)	0.08	0.148088	-0.420059	0.425648	-0.5	0.00723179
MtH37Rv-3206c (3N7)	0.08	0.323036	0.128774	0.478144	0.05	0.705004
MtH37Rv-3339c (4G8)	0.08	0.485202	0.0516674	0.490949	-0.03	0.867715
MtH37Rv-3439c (4E16)	0.08	0.744915	0.0426002	0.49236	-0.04	0.888432
MtH37Rv-3493c (10P20)	0.08	0.178749	-0.289553	0.449522	-0.37	0.00104631
MtH37Rv-3519 (4A23)	0.08	0.578549	-0.254884	0.447725	-0.33	0.2731
MtH37Rv-3655c (11G3)	0.08	0.435378	0.0691611	0.488744	-0.01	0.948286
MtH37Rv-3670 (2D24)	0.08	0.20106	0.0539072	0.490157	-0.02	0.89097
MtH37Rv-3724A (11O6)	0.08	0.334719	-0.444404	0.410969	-0.52	0.0690833
MtH37Rv-3755c (3F8)	0.08	0.47712	-0.302008	0.43978	-0.38	0.17103
MtH37Rv-3793 (3E12)	0.08	0.327147	0.150174	0.473756	0.07	0.624064
MtH37Rv-3914 (11G11)	0.08	0.52212	-0.258949	0.45095	-0.34	0.158993
MbAF212297-1297c (11I8)	0.07	0.72065	0.0333114	0.494742	-0.04	0.850279
MbAF212297-1928 (11J9)	0.07	0.415298	N/A	N/A	N/A	N/A
MtCDC1551-1116 (12B1)	0.07	0.755883	N/A	N/A	N/A	N/A
MtCDC1551-1924.1 (12D8)	0.07	0.695825	0.339165	0.439796	0.26	0.254265
MtCDC1551-2326 (12I1)	0.07	0.638298	0.218871	0.457954	0.15	0.483034
MtCDC1551-2396 (12L2)	0.07	0.702905	0.055969	0.489549	-0.02	0.926271
MtCDC1551-3102 (12L11)	0.07	0.667557	0.0321042	0.493966	-0.04	0.858532
MtCDC1551-3297 (12H14)	0.07	0.326891	0.29617	0.451353	0.23	0.0386724
MtCDC1551-3449.1 (12F15)	0.07	0.689356	0.338736	0.437745	0.27	0.278888
MtCDC1551-3628 (12A18)	0.07	0.300632	-0.330972	0.444399	-0.4	0.00429467
MtCDC1551-3994 (12B22)	0.07	0.577588	0.0528814	0.490519	-0.02	0.919484
MtCDC1551-4019 (12C22)	0.07	0.444606	0.369424	0.435251	0.3	0.081562
MtH37Rv-0085 (1E11)	0.07	0.290532	0.561201	0.390229	0.49	0.0946656
MtH37Rv-0159c (8N5)	0.07	0.0845567	-0.459523	0.41807	-0.53	0.00613432
MtH37Rv-0272c (2J15)	0.07	0.611317	0.201141	N/A	0.13	N/A
MtH37Rv-0375c (2P24)	0.07	0.62663	0.575835	0.381214	0.5	0.154927
MtH37Rv-0418 (1F16)	0.07	0.38299	-0.431025	0.426469	-0.5	0.00340474
MtH37Rv-0455c (1C20)	0.07	0.612712	-0.580381	0.370284	-0.65	0.0993334
MtH37Rv-0500B (11B14)	0.07	0.565972	-0.93994	0.266324	-1.01	0.0487754
MtH37Rv-0703 (9G1)	0.07	0.663058	-1.38876	0.0846423	-1.46	0.057046
MtH37Rv-0809 (3J24)	0.07	0.453087	-0.151132	0.473074	-0.22	0.205712
MtH37Rv-0856 (4J4)	0.07	N/A	N/A	N/A	N/A	N/A
MtH37Rv-0968 (10G18)	0.07	0.607643	0.301088	0.44135	0.23	0.373724
MtH37Rv-1024 (5C7)	0.07	0.311123	-0.354987	0.442885	-0.43	0.000343292
MtH37Rv-1108c (7P1)	0.07	0.484427	0.0852041	0.484422	0.01	0.915557
MtH37Rv-1216c (7B16)	0.07	N/A	0.0180272	0.49643	-0.06	0.854042
MtH37Rv-1260 (8D24)	0.07	0.488457	-0.430059	0.426037	-0.5	0.00745808
MtH37Rv-1262c (8E24)	0.07	0.686291	-0.461567	0.415867	-0.53	0.0474241
MtH37Rv-1275 (9B7)	0.07	0.54927	-0.138651	0.475442	-0.21	0.264459
MtH37Rv-1293 (7I11)	0.07	0.373621	-0.0569351	0.49087	-0.12	0.171077
MtH37Rv-1436 (5I7)	0.07	0.560951	-0.361771	0.424435	-0.43	0.177333
MtH37Rv-1500 (5P12)	0.07	0.577333	-0.534017	0.383104	-0.6	0.102261
MtH37Rv-1626 (5A24)	0.07	0.288955	-0.37921	0.412638	-0.45	0.228009
MtH37Rv-1747 (7I23)	0.07	0.62276	-0.144771	0.474014	-0.22	0.300971
MtH37Rv-1815 (7I16)	0.07	0.705677	-0.226905	0.446623	-0.3	0.466839
MtH37Rv-1874 (7A10)	0.07	0.491574	-0.075971	0.487549	-0.14	0.226265
MtH37Rv-1880c (7G10)	0.07	0.736174	-0.343636	0.420367	-0.42	0.31904
MtH37Rv-1987 (6L13)	0.07	0.578693	-0.582357	0.369953	-0.66	0.091741
MtH37Rv-2079 (6M8)	0.07	0.467593	-0.0213245	0.496541	-0.09	0.392617
MtH37Rv-2107 (9C14)	0.07	0.292282	0.166349	0.469709	0.09	0.459107
MtH37Rv-2112c (9F14)	0.07	0.483925	-0.215507	0.46279	-0.29	0.0799325
MtH37Rv-2167c (9C16)	0.07	0.237033	0.791215	0.339012	0.72	0.0285797
MtH37Rv-2291 (5J22)	0.07	N/A	-0.280431	N/A	-0.36	N/A
MtH37Rv-2372c (6A5)	0.07	0.564296	0.180976	0.468101	0.11	0.546943
MtH37Rv-2477c (8K20)	0.07	0.611719	-0.464849	0.408474	-0.53	0.0715486
MtH37Rv-2486 (6E15)	0.07	0.241997	0.405074	0.429014	0.34	0.0401321
MtH37Rv-2493 (8K21)	0.07	0.0391033	-0.210432	0.459089	-0.28	0.221197
MtH37Rv-2495c (6B16)	0.07	0.686881	-0.676604	0.363585	-0.74	0.0190418
MtH37Rv-2535c (6C20)	0.07	0.437273	0.214942	0.463049	0.15	0.308946
MtH37Rv-2578c (6A24)	0.07	N/A	-0.10272	N/A	-0.18	0.817961
MtH37Rv-2675c (1P19)	0.07	0.325009	0.160777	0.471788	0.09	0.366365
MtH37Rv-2709 (1P22)	0.07	0.653187	-0.265567	0.438482	-0.33	0.389334
MtH37Rv-2754c (2F3)	0.07	0.339975	-0.0764721	0.485787	-0.15	0.444076
MtH37Rv-2812 (2A8)	0.07	0.439615	N/A	N/A	N/A	N/A
MtH37Rv-2870c (2N1)	0.07	0.397571	0.37016	0.438451	0.3	0.0246385
MtH37Rv-2905 (10B12)	0.07	0.205536	-0.39154	0.433954	-0.46	0.00169996
MtH37Rv-2995c (10J3)	0.07	0.0869007	-0.0885979	0.484014	-0.16	0.122942
MtH37Rv-2996c (2P12)	0.07	0.356332	0.0831135	0.486389	0.02	0.854335
MtH37Rv-3016 (3A15)	0.07	0.774669	0.244832	0.459268	0.18	0.4387
MtH37Rv-3122 (3B24)	0.07	0.3817	0.1143	0.48194	0.04	0.593824
MtH37Rv-3126c (10P7)	0.07	0.554815	0.261444	0.45115	0.19	0.395321
MtH37Rv-3141 (3L1)	0.07	0.331366	-0.0562849	0.49025	-0.12	0.378952
MtH37Rv-3155 (10K9)	0.07	0.719449	-0.77109	0.302554	-0.84	0.105256
MtH37Rv-3208A (11N5)	0.07	0.421844	-0.274404	0.453803	-0.34	0.0179392
MtH37Rv-3246c (3P11)	0.07	0.563921	-0.0290971	0.494034	-0.1	0.720764
MtH37Rv-3283 (4F3)	0.07	0.240447	-0.154667	0.470147	-0.22	0.328038
MtH37Rv-3421c (4H14)	0.07	0.335203	0.398022	0.423663	0.33	0.161664
MtH37Rv-3429 (9E24)	0.07	0.655174	-0.574615	0.361164	-0.65	0.147032
MtH37Rv-3482c (4C20)	0.07	0.24638	-0.324723	0.443284	-0.39	0.0175669
MtH37Rv-3489 (10O20)	0.07	0.0804951	-0.398059	0.412142	-0.47	0.1715
MtH37Rv-3495c (4D21)	0.07	0.395022	-0.264582	0.455138	-0.34	0.022024
MtH37Rv-3661 (2C23)	0.07	0.510465	N/A	N/A	N/A	N/A
MtH37Rv-3682 (3F1)	0.07	0.418591	-0.230184	0.455091	-0.3	0.229431
MtH37Rv-3707c (3D4)	0.07	0.353961	-0.11276	0.478553	-0.19	0.224994
MtH37Rv-3779 (3H10)	0.07	0.498401	0.18314	0.469182	0.11	0.407326
MtH37Rv-3790 (3B12)	0.07	0.609927	-0.372735	0.43989	-0.44	0.0095498
MtH37Rv-3819 (11A8)	0.07	0.562788	-0.201627	0.466726	-0.28	0.0658384
MtH37Rv-3893c (11B11)	0.07	0.168132	-0.0894567	0.485284	-0.16	0.0842066
MtH37Rv-3905c (11F11)	0.07	0.183694	0.200703	0.464363	0.13	0.386542
MbAF212297-3435c (11K12)	0.06	0.424384	0.30035	0.451811	0.24	0.0157293
MtCDC1551-0740.1 (11M19)	0.06	0.702428	-0.211757	0.466024	-0.27	0.0809459
MtCDC1551-0853 (11N20)	0.06	N/A	N/A	N/A	N/A	N/A
MtCDC1551-1007 (11P22)	0.06	0.644089	-0.239495	0.460559	-0.3	0.0578444
MtCDC1551-1107 (12A1)	0.06	0.489057	0.558999	N/A	0.5	N/A
MtCDC1551-2011 (12A9)	0.06	0.445069	-0.221613	0.46491	-0.28	0.00544163
MtCDC1551-2165 (12F11)	0.06	0.138029	0.0632709	0.489728	0	0.975769
MtCDC1551-3135 (12P11)	0.06	0.71224	-0.80077	0.340998	-0.86	0.0169586
MtCDC1551-3767.3 (12G19)	0.06	0.567155	0.0302286	0.494999	-0.03	0.78322
MtCDC1551-3954 (12C21)	0.06	0.639277	0.523708	0.39982	0.47	0.0827081
MtH37Rv-0046c (1F6)	0.06	0.57292	-0.43579	0.409072	-0.49	0.152527
MtH37Rv-0052 (1D7)	0.06	0.45242	-0.139953	0.476781	-0.2	0.0944784
MtH37Rv-0118c (1O2)	0.06	0.545817	0.342577	0.441008	0.28	0.0876294
MtH37Rv-0170 (8K6)	0.06	0.784805	-0.422181	0.413593	-0.48	0.175829
MtH37Rv-0420c (1H16)	0.06	0.592667	-0.537881	0.40431	-0.59	0.00890717
MtH37Rv-0473 (1F21)	0.06	0.356281	0.395705	0.433078	0.33	0.0163702
MtH37Rv-0524 (9M16)	0.06	0.606249	0.266667	0.45426	0.21	0.206716
MtH37Rv-0536 (4O15)	0.06	0.724029	0.13447	0.469181	0.07	0.772704
MtH37Rv-0568 (4J19)	0.06	0.464032	0.304438	0.445926	0.24	0.162032
MtH37Rv-0597c (4I21)	0.06	0.665172	-0.0112286	0.4978	-0.07	0.774418
MtH37Rv-0616c (9N20)	0.06	0.484231	N/A	N/A	N/A	N/A
MtH37Rv-0634A (11E14)	0.06	0.682058	-0.57439	0.363261	-0.64	0.140714
MtH37Rv-0647c (9I23)	0.06	0.509379	0.328294	0.43824	0.26	0.232717
MtH37Rv-0654 (4I24)	0.06	0.473964	0.252289	0.450614	0.19	0.430876
MtH37Rv-0680c (9O24)	0.06	0.519799	-0.201473	0.466855	-0.26	0.0389123
MtH37Rv-0701 (3N15)	0.06	0.76211	-1.01695	0.249659	-1.08	0.0481213
MtH37Rv-0897c (4M7)	0.06	0.533815	0.217442	0.461369	0.16	0.352418
MtH37Rv-0925c (4I10)	0.06	0.428376	-0.161566	0.472501	-0.22	0.0997599
MtH37Rv-0949 (4O11)	0.06	0.202878	-0.0584605	0.489985	-0.12	0.312637
MtH37Rv-0980c (8F13)	0.06	0.526077	-0.178164	0.46952	-0.24	0.112159
MtH37Rv-1018c (5E6)	0.06	0.529187	-0.309884	0.44906	-0.37	0.00888898
MtH37Rv-1031 (5B8)	0.06	0.664013	0.0745234	0.486011	0.01	0.940356
MtH37Rv-1107c (8B18)	0.06	0.117257	-0.498158	0.394133	-0.56	0.0862494
MtH37Rv-1228 (7D17)	0.06	0.622574	-0.213163	0.454541	-0.27	0.39851
MtH37Rv-1237 (7D18)	0.06	0.856601	-0.556682	0.354227	-0.62	0.270998
MtH37Rv-1300 (7O11)	0.06	0.556248	-0.676964	0.35747	-0.73	0.0396442
MtH37Rv-1333 (7H20)	0.06	0.464572	0.272359	0.452322	0.21	0.185192
MtH37Rv-1411c (5N4)	0.06	0.11782	-0.101758	0.478524	-0.16	0.571792
MtH37Rv-1623c (5F23)	0.06	0.508357	-0.182935	0.462894	-0.25	0.365062
MtH37Rv-1631 (5F24)	0.06	0.453307	-0.397549	0.431781	-0.45	0.00732922
MtH37Rv-1681 (7B5)	0.06	0.572919	-0.20336	0.464341	-0.26	0.0441047
MtH37Rv-1741 (9N4)	0.06	0.372491	0.132934	0.478826	0.08	0.311413
MtH37Rv-1746 (7P22)	0.06	0.761209	-0.092379	0.485096	-0.16	0.385866
MtH37Rv-1806 (10I14)	0.06	N/A	N/A	N/A	N/A	N/A
MtH37Rv-1875 (7B10)	0.06	0.765149	0.133068	0.475025	0.07	0.750209
MtH37Rv-1906c (7H12)	0.06	0.456766	-0.408408	0.404533	-0.47	0.138109
MtH37Rv-2018 (6O15)	0.06	0.457824	0.00119972	0.499803	-0.06	0.555966
MtH37Rv-2212 (5J15)	0.06	0.410038	0.106365	0.483244	0.05	0.528792
MtH37Rv-2418c (6D9)	0.06	0.676362	-0.446913	0.408197	-0.51	0.0400053
MtH37Rv-2445c (8M19)	0.06	0.619371	-0.101689	0.481649	-0.16	0.416574
MtH37Rv-2663 (10E3)	0.06	0.357186	-0.170605	0.470394	-0.23	0.108156
MtH37Rv-2808 (10F8)	0.06	0.736802	-0.511442	0.40723	-0.57	0.0379957
MtH37Rv-2842c (2H10)	0.06	0.28947	0.269324	0.455888	0.21	0.0301727
MtH37Rv-2873 (10H10)	0.06	0.521572	-0.00201019	0.499658	-0.07	0.629622
MtH37Rv-2903c (2L4)	0.06	0.563206	0.073476	0.487173	0.02	0.91014
MtH37Rv-2940c (2J8)	0.06	0.701076	N/A	N/A	N/A	N/A
MtH37Rv-2953 (2P8)	0.06	0.51207	N/A	N/A	N/A	N/A
MtH37Rv-2985 (2P11)	0.06	0.446279	0.550399	N/A	0.49	N/A
MtH37Rv-2998A (11P4)	0.06	0.818211	0.172765	0.466358	0.11	0.717494
MtH37Rv-3024c (3B15)	0.06	0.62993	-0.0868309	0.48605	-0.15	0.263574
MtH37Rv-3119 (10N7)	0.06	0.661438	-0.332286	0.441407	-0.39	0.0631102
MtH37Rv-3187 (10L10)	0.06	0.423935	0.464544	0.406718	0.4	0.148071
MtH37Rv-3278c (4C3)	0.06	0.562182	-0.757192	0.367261	-0.82	0.000986468
MtH37Rv-3318 (4C7)	0.06	0.278959	-0.070926	0.488561	-0.13	0.0892035
MtH37Rv-3381c (9D22)	0.06	0.477431	0.189266	0.449294	0.13	0.773083
MtH37Rv-3423c (4B15)	0.06	0.6506	0.171853	0.470188	0.11	0.530949
MtH37Rv-3430c (9F24)	0.06	0.777861	-0.248584	0.447744	-0.31	0.246149
MtH37Rv-3496c (4E21)	0.06	0.4597	0.0694936	0.488067	0.01	0.940536
MtH37Rv-3527 (4H23)	0.06	0.512204	0.0931149	0.484621	0.04	0.758909
MtH37Rv-3857c (11E9)	0.06	0.631213	-0.337424	0.431775	-0.4	0.174958
MtH37Rv-3908 (8G9)	0.06	0.684419	-0.488404	0.41341	-0.55	0.0207275
MbAF212297-0608 (11M7)	0.05	0.868919	0.179853	0.468099	0.12	0.640315
MbAF212297-1404 (11J8)	0.05	0.389208	0.478811	0.394103	0.43	0.0576155
MtCDC1551-0555 (11K17)	0.05	0.711007	-0.0339572	0.494421	-0.08	0.580738
MtCDC1551-1083.2 (11M24)	0.05	0.779614	-0.433829	0.418484	-0.48	0.0874383
MtCDC1551-2361.1 (12J1)	0.05	0.775794	0.200655	0.459841	0.15	0.550097
MtCDC1551-2418 (12I3)	0.05	0.38152	0.0781483	0.485784	0.03	0.855834
MtCDC1551-2554.1 (12I5)	0.05	0.583488	0.14934	0.474823	0.1	0.441025
MtCDC1551-2625 (12N6)	0.05	0.544408	-0.459985	0.423879	-0.51	0.00108329
MtH37Rv-0035 (1C5)	0.05	0.375927	-0.186065	0.47072	-0.23	0.00247288
MtH37Rv-0036c (1D5)	0.05	0.228191	-0.124529	0.478495	-0.17	0.185038
MtH37Rv-0150c (8N4)	0.05	0.607456	0.118878	0.479547	0.07	0.6267
MtH37Rv-0157A (11B13)	0.05	0.627213	-0.422762	0.424398	-0.47	0.0245736
MtH37Rv-0228 (1I11)	0.05	0.352239	0.239172	0.450592	0.19	0.500951
MtH37Rv-0248c (2J13)	0.05	0.409246	-0.531976	0.388421	-0.58	0.0726101
MtH37Rv-0255c (2O13)	0.05	0.640283	N/A	N/A	N/A	N/A
MtH37Rv-0436c (1F18)	0.05	0.471757	-0.167137	0.47332	-0.21	0.0176435
MtH37Rv-0559c (9L17)	0.05	0.614207	-0.470921	0.37677	-0.52	0.265211
MtH37Rv-0606 (9I20)	0.05	0.537452	0.20479	0.463792	0.15	0.340916
MtH37Rv-0645c (9P22)	0.05	0.477048	-0.35768	0.438385	-0.41	0.0116001
MtH37Rv-0724 (3L17)	0.05	0.57228	-0.186563	0.463164	-0.24	0.343617
MtH37Rv-0724A (11G14)	0.05	0.36611	-0.0436486	0.492904	-0.09	0.261913
MtH37Rv-0907 (10F16)	0.05	N/A	N/A	N/A	N/A	N/A
MtH37Rv-0977 (8C13)	0.05	0.662876	0.532213	0.411069	0.48	0.0070022
MtH37Rv-1127c (7N3)	0.05	0.428253	0.128544	0.478567	0.08	0.446317
MtH37Rv-1154c (8B20)	0.05	0.327958	0.0365473	0.493992	-0.01	0.878628
MtH37Rv-1193 (7D14)	0.05	0.557178	0.108578	0.482108	0.05	0.62103
MtH37Rv-1240 (7F18)	0.05	0.72885	-0.358873	0.434297	-0.41	0.0472689
MtH37Rv-1317c (7F19)	0.05	0.572942	-0.39761	0.430673	-0.44	0.0153218
MtH37Rv-1345 (7B22)	0.05	0.578713	0.448527	0.419801	0.4	0.0451146
MtH37Rv-1471 (10D19)	0.05	0.641764	-0.625277	0.38088	-0.68	0.0166011
MtH37Rv-1556 (5C17)	0.05	N/A	0.0844532	0.482158	0.04	N/A
MtH37Rv-1692 (9O2)	0.05	0.74299	-0.309243	0.435554	-0.36	0.148693
MtH37Rv-1740 (9M4)	0.05	0.618929	0.00670147	0.498934	-0.04	0.702016
MtH37Rv-1782 (7O13)	0.05	0.133416	0.182804	0.467851	0.14	0.32881
MtH37Rv-1847 (7C7)	0.05	0.199307	-0.198213	0.462702	-0.25	0.22795
MtH37Rv-1924c (10N17)	0.05	0.599536	-0.343043	0.442478	-0.4	0.010595
MtH37Rv-1929c (6I3)	0.05	0.544604	-0.11899	0.478295	-0.17	0.19509
MtH37Rv-2049c (9J11)	0.05	0.296725	-0.0358167	0.493352	-0.08	0.649423
MtH37Rv-2111c (9E14)	0.05	0.594228	-0.116147	0.480722	-0.17	0.177946
MtH37Rv-2145c (6L19)	0.05	0.427544	-0.274872	0.44697	-0.33	0.16235
MtH37Rv-2166c (6N21)	0.05	0.644722	-0.514446	0.387655	-0.56	0.116915
MtH37Rv-2199c (5N13)	0.05	0.642374	-0.481258	0.390759	-0.54	0.158804
MtH37Rv-2210c (5P14)	0.05	0.513458	0.256625	0.45975	0.21	0.0188823
MtH37Rv-2226 (5M16)	0.05	0.723589	0.135219	0.474716	0.08	0.728005
MtH37Rv-2230c (5I17)	0.05	N/A	N/A	N/A	N/A	N/A
MtH37Rv-2346c (8K15)	0.05	0.596737	-0.0482853	0.491522	-0.1	0.534323
MtH37Rv-2354 (8K16)	0.05	0.631279	0.536621	0.399024	0.48	0.0539227
MtH37Rv-2421c (6F9)	0.05	0.750917	-0.0603091	0.490369	-0.11	0.505966
MtH37Rv-2439c (6C11)	0.05	0.54748	0.221776	0.459667	0.17	0.363147
MtH37Rv-2461c (6B13)	0.05	0.542838	-0.257965	0.437003	-0.31	0.435006
MtH37Rv-2532c (6H19)	0.05	0.625072	-0.158254	0.474534	-0.2	0.0847993
MtH37Rv-2593c (1N13)	0.05	0.138578	0.439448	0.413394	0.39	0.130047
MtH37Rv-2620c (1P15)	0.05	0.757052	0.363267	0.430596	0.31	0.108042
MtH37Rv-2682c (1O20)	0.05	0.433047	0.139369	0.476373	0.09	0.218969
MtH37Rv-2710 (10D5)	0.05	0.47548	0.0227291	0.49386	-0.03	0.945074
MtH37Rv-2770c (10A7)	0.05	0.799557	-0.0583832	0.490283	-0.1	0.615799
MtH37Rv-2791c (10F7)	0.05	0.663908	-0.12365	0.479561	-0.18	0.203235
MtH37Rv-2916c (2N5)	0.05	0.316065	0.00426737	0.499244	-0.05	0.738221
MtH37Rv-2929 (2J7)	0.05	0.757697	-1.40051	N/A	-1.45	N/A
MtH37Rv-2986c (10P2)	0.05	0.643009	-0.5088	0.340847	-0.56	0.323122
MtH37Rv-3104c (3G22)	0.05	0.520147	0.156265	0.474293	0.11	0.311766
MtH37Rv-3116 (3G23)	0.05	0.617748	-0.702376	0.349227	-0.76	0.0420818
MtH37Rv-3196A (11K5)	0.05	0.556267	-0.373688	0.43086	-0.42	0.0550776
MtH37Rv-3240c (3J11)	0.05	0.387687	-0.314871	0.447573	-0.36	0.00437483
MtH37Rv-3316 (9H18)	0.05	N/A	N/A	N/A	N/A	N/A
MtH37Rv-3317 (4B7)	0.05	0.702881	-0.216905	0.461521	-0.27	0.176853
MtH37Rv-3376 (4C11)	0.05	0.492189	-0.123724	0.476684	-0.18	0.39384
MtH37Rv-3427c (4D15)	0.05	0.787886	-0.307355	0.446828	-0.36	0.118802
MtH37Rv-3452 (4G17)	0.05	0.687618	0.00408332	0.499342	-0.05	0.703773
MtH37Rv-3455c (4A18)	0.05	0.685917	-0.226929	0.455722	-0.28	0.285488
MtH37Rv-3503c (10L21)	0.05	0.435062	0.338446	0.440975	0.29	0.0647613
MtH37Rv-3507 (10N21)	0.05	0.226193	0.0165454	0.497272	-0.04	0.66888
MtH37Rv-3510c (4D22)	0.05	0.488914	0.188102	0.468526	0.13	0.242906
MtH37Rv-3885c (8H7)	0.05	0.423709	0.157189	0.473371	0.11	0.358972
MtH37Rv-3886c (11G10)	0.05	0.603979	0.37059	0.428494	0.32	0.195295
MtH37Rv-3907c (8F9)	0.05	0.555809	0.270475	0.453726	0.22	0.125012
MtCDC1551-0270.2 (11K15)	0.04	0.791586	-0.337674	0.43913	-0.37	0.105693
MtCDC1551-0910.3 (11M21)	0.04	0.666389	0.218202	0.463628	0.18	0.161348
MtCDC1551-2370.1 (12O1)	0.04	0.83338	0.061084	0.490254	0.02	0.920702
MtCDC1551-3745 (12A19)	0.04	0.66407	0.455209	0.408139	0.41	0.149851
MtH37Rv-0002 (1B1)	0.04	0.71263	-0.62365	0.394848	-0.66	0.00115463
MtH37Rv-0004 (1D1)	0.04	0.847144	-0.272957	0.450324	-0.31	0.214603
MtH37Rv-0024 (1H3)	0.04	0.651343	0.491106	0.40611	0.45	0.071406
MtH37Rv-0038 (1F5)	0.04	0.225288	0.0309362	0.494879	-0.01	0.91976
MtH37Rv-0173 (8N6)	0.04	0.75174	-0.348939	0.421613	-0.39	0.284967
MtH37Rv-0301 (8J10)	0.04	0.353695	-0.53862	0.402071	-0.58	0.00774933
MtH37Rv-0417 (9K13)	0.04	0.617087	0.136807	0.474936	0.09	0.620811
MtH37Rv-0492A (11H13)	0.04	0.30827	0.276287	0.455248	0.23	0.00623854
MtH37Rv-0499 (1G24)	0.04	0.462628	0.317086	0.441791	0.28	0.147801
MtH37Rv-0567 (4I19)	0.04	0.647973	-0.141172	0.473624	-0.18	0.380468
MtH37Rv-0595c (4P20)	0.04	0.633847	0.142217	0.476467	0.1	0.38423
MtH37Rv-0615 (9M20)	0.04	0.639474	0.0969178	0.483638	0.06	0.638479
MtH37Rv-0730 (3P17)	0.04	0.502872	-0.0360996	0.491638	-0.08	0.825235
MtH37Rv-0748 (9C4)	0.04	0.652554	0.0350162	0.49431	0	0.974062
MtH37Rv-0872c (10D15)	0.04	0.822508	0.281089	0.447432	0.24	0.205644
MtH37Rv-0912 (4O8)	0.04	N/A	N/A	N/A	N/A	N/A
MtH37Rv-1028A (11D15)	0.04	0.577101	-0.0374569	0.493019	-0.07	0.41178
MtH37Rv-1050 (5C9)	0.04	0.940924	0.437844	0.417624	0.4	0.312547
MtH37Rv-1082 (5B12)	0.04	0.68844	0.189865	0.469289	0.15	0.20569
MtH37Rv-1121 (8G18)	0.04	0.669253	0.0302618	0.495207	-0.01	0.906323
MtH37Rv-1162 (7K6)	0.04	0.352141	0.0830256	0.486362	0.04	0.595146
MtH37Rv-1163 (8F20)	0.04	0.71678	-0.0463372	0.49203	-0.08	0.59514
MtH37Rv-1337 (7C21)	0.04	0.615316	-0.199285	0.460161	-0.24	0.301179
MtH37Rv-1374c (5N1)	0.04	0.817619	-0.574204	0.38421	-0.62	0.0685771
MtH37Rv-1439c (5L7)	0.04	0.412632	0.221464	0.459052	0.18	0.335301
MtH37Rv-1486c (5L11)	0.04	0.778736	-0.0987754	0.481928	-0.14	0.320013
MtH37Rv-1509 (5H13)	0.04	0.710399	-0.0121551	0.497756	-0.05	0.805102
MtH37Rv-1511 (10D20)	0.04	0.355961	-0.359482	0.439675	-0.4	0.00238919
MtH37Rv-1680 (7A5)	0.04	0.638864	-0.18313	0.470011	-0.22	0.0557148
MtH37Rv-1689 (7A6)	0.04	0.777894	-0.56773	0.395081	-0.61	0.0229161
MtH37Rv-1698 (7G6)	0.04	0.754157	-0.130887	0.476799	-0.17	0.375077
MtH37Rv-1958c (6P4)	0.04	0.600548	-0.0112759	0.497902	-0.05	0.714075
MtH37Rv-2130c (6P11)	0.04	0.569385	0.0547606	0.491074	0.02	0.846368
MtH37Rv-2171 (6I22)	0.04	0.629156	-0.145949	0.47707	-0.19	0.0441434
MtH37Rv-2191 (6K24)	0.04	0.719409	0.459032	0.418988	0.42	0.0366648
MtH37Rv-2217 (9B17)	0.04	0.695223	-0.312731	0.443678	-0.36	0.0764499
MtH37Rv-2344c (6D3)	0.04	0.68072	-0.117016	0.481334	-0.16	0.147
MtH37Rv-2375 (8J17)	0.04	N/A	N/A	N/A	N/A	N/A
MtH37Rv-2404c (6A8)	0.04	0.678515	-0.299211	0.449475	-0.34	0.0290562
MtH37Rv-2468c (6A14)	0.04	0.83031	-0.327981	0.438256	-0.36	0.189703
MtH37Rv-2619c (10B1)	0.04	0.698954	0.219442	N/A	0.18	0.461401
MtH37Rv-2671 (1L19)	0.04	0.631729	0.215094	0.461473	0.18	0.30837
MtH37Rv-2676c (1I20)	0.04	0.570076	0.134892	0.475978	0.1	0.551621
MtH37Rv-2737A (11M4)	0.04	0.737772	0.0800812	0.485851	0.04	0.842082
MtH37Rv-2774c (10B7)	0.04	0.603384	-0.291936	0.450253	-0.33	0.026513
MtH37Rv-2800 (2E7)	0.04	0.481571	N/A	N/A	N/A	N/A
MtH37Rv-2876 (10B11)	0.04	0.686515	-0.729125	0.362786	-0.77	0.00713428
MtH37Rv-2928 (2I7)	0.04	0.755276	N/A	N/A	N/A	N/A
MtH37Rv-3010c (3D14)	0.04	0.206943	0.287367	0.453668	0.24	0.00225739
MtH37Rv-3121 (3A24)	0.04	0.424501	-0.0519951	0.491533	-0.09	0.25428
MtH37Rv-3180c (3L5)	0.04	0.538057	0.234489	0.460393	0.19	0.11904
MtH37Rv-3207c (3O7)	0.04	0.535885	0.0423164	0.493302	0.01	0.924197
MtH37Rv-3241c (3K11)	0.04	0.680444	0.146611	0.47404	0.1	0.543736
MtH37Rv-3276c (4B3)	0.04	0.70763	0.015542	0.49733	-0.02	0.873792
MtH37Rv-3302c (4D5)	0.04	0.346656	-0.0559972	0.491068	-0.1	0.10547
MtH37Rv-3498c (10I21)	0.04	0.655512	-0.223485	0.460654	-0.27	0.119179
MtH37Rv-3541c (10P22)	0.04	0.590444	0.28246	0.45299	0.24	0.0500841
MtH37Rv-3545c (2E13)	0.04	0.560896	0.438297	0.423737	0.39	0.0201172
MtH37Rv-3578 (2E16)	0.04	0.576876	-0.228595	0.460759	-0.27	0.0641153
MtH37Rv-3579c (10K24)	0.04	0.722652	0.0749504	0.487733	0.03	0.811144
MtH37Rv-3716c (3E5)	0.04	0.796667	-0.514905	0.393617	-0.55	0.102182
MtCDC1551-1321 (12A3)	0.03	0.646311	0.341251	0.439507	0.31	0.068962
MtCDC1551-2013 (12B9)	0.03	0.600932	-0.26363	0.455547	-0.29	0.0233968
MtCDC1551-2015.2 (12D9)	0.03	0.823465	0.318422	0.436181	0.29	0.21543
MtCDC1551-2544 (12P4)	0.03	0.832855	-0.76235	0.290256	-0.79	0.143861
MtCDC1551-2554 (12J5)	0.03	0.795207	0.370608	0.437528	0.34	0.040946
MtCDC1551-3131.1 (12O11)	0.03	0.739937	-0.584866	0.395573	-0.61	0.00622878
MtCDC1551-3282 (12E14)	0.03	0.649688	-0.130041	0.477935	-0.16	0.202091
MtCDC1551-3378 (12B15)	0.03	0.72612	-0.541701	0.406677	-0.58	0.00283193
MtCDC1551-3560 (12A17)	0.03	0.665663	-0.116437	0.480408	-0.15	0.204369
MtCDC1551-3744 (12H18)	0.03	0.829376	0.254457	0.450747	0.23	0.2849
MtH37Rv-0014c (1F2)	0.03	0.799321	-0.61069	0.382139	-0.64	0.0275254
MtH37Rv-0055 (1G7)	0.03	0.864475	-0.548258	0.408788	-0.58	0.0115124
MtH37Rv-0102 (1L1)	0.03	0.768296	0.020892	0.496378	-0.01	0.925489
MtH37Rv-0129c (8K2)	0.03	0.797876	-0.199375	0.459452	-0.23	0.423154
MtH37Rv-0221 (1J10)	0.03	0.831572	N/A	N/A	N/A	N/A
MtH37Rv-0227c (1P10)	0.03	0.888475	-0.696802	N/A	-0.72	0.0967723
MtH37Rv-0339c (2I21)	0.03	0.619733	0.456889	0.413864	0.42	0.0650471
MtH37Rv-0365c (2P23)	0.03	0.607346	-0.106404	0.481627	-0.14	0.288714
MtH37Rv-0391 (1C14)	0.03	0.631439	0.0957836	0.484194	0.07	0.496427
MtH37Rv-0409 (1G15)	0.03	0.622123	0.129947	0.478787	0.1	0.273411
MtH37Rv-0459 (1F20)	0.03	0.771975	-0.310156	0.450362	-0.34	0.0103673
MtH37Rv-0487 (1C23)	0.03	0.563639	0.252368	0.459147	0.22	0.0137754
MtH37Rv-0503c (9L15)	0.03	0.757296	-0.445187	0.427742	-0.47	0.0016427
MtH37Rv-0505c (4L13)	0.03	0.853187	-0.136028	N/A	-0.16	0.538963
MtH37Rv-0514 (9P15)	0.03	0.629684	0.000458241	0.499926	-0.03	0.675112
MtH37Rv-0531 (9O16)	0.03	0.752365	0.0205725	0.496711	-0.01	0.892895
MtH37Rv-0553 (4M17)	0.03	0.866793	N/A	N/A	N/A	N/A
MtH37Rv-0554 (4N17)	0.03	0.862673	-0.737876	0.374161	-0.77	0.00363001
MtH37Rv-0589 (9N18)	0.03	0.745688	-0.32308	0.431848	-0.35	0.261096
MtH37Rv-0610c (4N21)	0.03	N/A	N/A	N/A	N/A	N/A
MtH37Rv-0613c (9L20)	0.03	0.670259	-0.350838	0.442346	-0.38	0.0031408
MtH37Rv-0633c (9N21)	0.03	0.390116	0.0995119	0.484232	0.07	0.162966
MtH37Rv-0732 (3I18)	0.03	0.8015	-0.868712	0.325186	-0.9	0.0124184
MtH37Rv-0749 (9D4)	0.03	0.695246	-0.239141	0.461361	-0.27	0.012566
MtH37Rv-0825c (4M1)	0.03	0.767448	0.119081	0.475992	0.09	0.726057
MtH37Rv-0909 (10G16)	0.03	0.789593	-0.699299	0.361073	-0.73	0.0240028
MtH37Rv-0958 (4P12)	0.03	0.716299	0.0585462	0.490111	0.03	0.816939
MtH37Rv-1038c (8C15)	0.03	0.786256	-0.544457	0.32963	-0.57	0.314257
MtH37Rv-1130 (7P3)	0.03	0.936615	-0.0836658	0.486346	-0.11	0.764956
MtH37Rv-1159A (11I1)	0.03	0.801059	0.014914	0.497227	-0.02	0.925345
MtH37Rv-1239c (7E18)	0.03	0.824418	-0.0474793	0.492409	-0.08	0.537216
MtH37Rv-1242 (7G18)	0.03	0.692961	-0.0770329	0.48634	-0.11	0.503004
MtH37Rv-1269c (8G24)	0.03	0.842629	-0.073356	0.487896	-0.1	0.518809
MtH37Rv-1329c (7E20)	0.03	N/A	-0.183516	0.46242	-0.21	0.380128
MtH37Rv-1421 (5N5)	0.03	0.416993	0.0254896	0.495833	0	0.956193
MtH37Rv-1444c (5O7)	0.03	0.518611	0.025739	0.495997	-0.01	0.903084
MtH37Rv-1527c (10G21)	0.03	0.552158	0.27241	0.451539	0.24	0.142493
MtH37Rv-1682 (7C5)	0.03	0.774383	-0.0330402	0.494576	-0.06	0.625815
MtH37Rv-1845c (10J15)	0.03	0.771731	0.0039231	0.499266	-0.02	0.914581
MtH37Rv-1943c (10J18)	0.03	0.67454	-0.267767	0.450913	-0.3	0.132319
MtH37Rv-1988 (6M13)	0.03	0.751804	0.179613	0.466042	0.15	0.490097
MtH37Rv-2006 (6I15)	0.03	0.880541	0.649804	0.385948	0.62	0.0249581
MtH37Rv-2025c (6K16)	0.03	0.450307	0.344882	0.432712	0.32	0.186654
MtH37Rv-2095c (9C13)	0.03	0.669428	0.0924811	0.483425	0.07	0.68666
MtH37Rv-2114 (6N10)	0.03	0.809744	-0.59798	0.39734	-0.63	0.00402666
MtH37Rv-2139 (6P12)	0.03	0.705926	-0.543888	0.399788	-0.58	0.0148534
MtH37Rv-2161c (6J21)	0.03	0.653545	0.385852	0.433196	0.36	0.0257042
MtH37Rv-2192c (6L24)	0.03	0.563389	0.280409	0.44899	0.25	0.164629
MtH37Rv-2207 (5M14)	0.03	0.502384	0.290255	0.447067	0.26	0.156978
MtH37Rv-2209 (5O14)	0.03	0.530312	0.0358399	0.494272	0.01	0.92656
MtH37Rv-2218 (5N15)	0.03	0.865632	-0.321096	0.441193	-0.35	0.166668
MtH37Rv-2219 (5O15)	0.03	0.680544	-0.042858	0.492505	-0.07	0.609599
MtH37Rv-2302 (8J14)	0.03	0.762035	-0.207131	0.460361	-0.24	0.303119
MtH37Rv-2304c (8K14)	0.03	0.673256	0.132864	0.47739	0.1	0.416274
MtH37Rv-2467 (6H13)	0.03	0.739255	-0.165715	0.471484	-0.19	0.200526
MtH37Rv-2556c (8I23)	0.03	0.87014	-0.0344731	0.494252	-0.07	0.726394
MtH37Rv-2582 (6E24)	0.03	0.900587	-0.847751	0.345693	-0.88	0.0134259
MtH37Rv-2617c (1N15)	0.03	0.514157	0.130799	0.477806	0.11	0.349171
MtH37Rv-2644c (9P13)	0.03	0.731179	-0.00407918	0.499338	-0.04	0.728151
MtH37Rv-2659c (1P18)	0.03	0.759136	N/A	N/A	N/A	N/A
MtH37Rv-2731 (2D1)	0.03	0.65437	0.412451	0.379766	0.38	0.458332
MtH37Rv-2807 (10E8)	0.03	0.843636	0.442566	0.420981	0.42	0.0724867
MtH37Rv-2944 (10K1)	0.03	0.851971	-0.136769	0.478108	-0.17	0.317884
MtH37Rv-2970c (2L10)	0.03	0.481245	-0.314828	0.442242	-0.35	0.0740746
MtH37Rv-2981c (2L11)	0.03	0.605067	0.10575	0.482641	0.08	0.389616
MtH37Rv-3066 (3D19)	0.03	0.859927	0.428211	0.424399	0.4	0.0908395
MtH37Rv-3197 (3N6)	0.03	0.769403	0.0262607	0.495242	0	0.997917
MtH37Rv-3215 (3N8)	0.03	0.645836	-0.0456519	0.492485	-0.08	0.407594
MtH37Rv-3264c (4G1)	0.03	0.621729	-0.0332197	0.494614	-0.07	0.421503
MtH37Rv-3266c (4A2)	0.03	0.549456	-0.0209656	0.496334	-0.06	0.683936
MtH37Rv-3319 (4D7)	0.03	0.727637	0.00914176	0.498495	-0.02	0.822644
MtH37Rv-3425 (4C15)	0.03	0.574987	-0.491773	0.390789	-0.53	0.138642
MtH37Rv-3592 (2H17)	0.03	0.765886	-0.143318	0.47503	-0.17	0.286965
MtH37Rv-3606c (2A19)	0.03	0.650284	N/A	N/A	N/A	N/A
MtH37Rv-3699 (3E3)	0.03	0.858167	0.112737	0.48124	0.08	0.669501
MtH37Rv-3758c (11D6)	0.03	0.632568	0.332216	0.443592	0.3	0.029707
MtH37Rv-3846 (8C5)	0.03	0.820869	-0.870671	0.323085	-0.9	0.0157918
MtH37Rv-3872 (11A10)	0.03	0.767174	-0.0453539	0.492758	-0.08	0.46206
MtH37Rv-3923c (11A12)	0.03	0.897464	-0.795921	0.349265	-0.82	0.0241672
MbAF212297-0767 (11N7)	0.02	0.748638	0.512898	0.402751	0.5	0.0412664
MtCDC1551-1266 (12E2)	0.02	0.767185	-0.123161	0.478994	-0.15	0.257597
MtCDC1551-1288 (12G2)	0.02	0.804436	-0.252859	0.455991	-0.28	0.0835311
MtCDC1551-1401 (12G3)	0.02	0.881194	0.191522	0.46475	0.17	0.447774
MtCDC1551-2297 (12F12)	0.02	0.802241	-0.30911	0.440398	-0.33	0.168025
MtCDC1551-2589.1 (12O5)	0.02	0.824517	-0.204394	0.466529	-0.23	0.0609245
MtCDC1551-2807 (12O7)	0.02	0.831889	0.0153729	0.497165	0	0.987235
MtCDC1551-3210 (12A13)	0.02	N/A	-0.0115743	N/A	-0.03	N/A
MtCDC1551-3800 (12H19)	0.02	0.759966	-0.156425	0.469185	-0.18	0.455308
MtCDC1551-3952 (12H20)	0.02	0.88004	0.23746	0.453874	0.22	0.291358
MtH37Rv-0023 (1G3)	0.02	0.851988	0.448502	0.424925	0.43	0.0107712
MtH37Rv-0044c (1D6)	0.02	0.684491	0.0876719	0.485679	0.07	0.405197
MtH37Rv-0092 (1D12)	0.02	0.861943	0.0950056	0.481845	0.07	0.692278
MtH37Rv-0141c (8M3)	0.02	0.692578	-0.273521	0.452014	-0.29	0.060588
MtH37Rv-0240 (1L12)	0.02	0.408922	-0.107141	0.483253	-0.13	0.00158519
MtH37Rv-0249c (2K13)	0.02	0.784294	-0.877313	0.279652	-0.9	0.0702185
MtH37Rv-0257 (11E13)	0.02	0.852399	0.0320322	0.494833	0.01	0.92216
MtH37Rv-0371c (2M24)	0.02	0.884379	0.631656	0.366019	0.61	0.0905447
MtH37Rv-0432 (1B18)	0.02	0.772892	N/A	N/A	N/A	N/A
MtH37Rv-0478 (1B22)	0.02	0.423407	0.171208	0.470245	0.15	0.251514
MtH37Rv-0522 (4N14)	0.02	N/A	-0.011066	N/A	-0.04	0.695965
MtH37Rv-0543c (9I17)	0.02	0.842245	-0.434524	0.424259	-0.46	0.0167876
MtH37Rv-0590A (11C14)	0.02	0.666356	-0.0137262	0.497767	-0.03	0.696732
MtH37Rv-0635 (4L23)	0.02	0.891116	-0.756875	0.355891	-0.77	0.0140589
MtH37Rv-0649 (4O23)	0.02	0.709562	0.598233	0.375856	0.57	0.0704855
MtH37Rv-0777 (3K21)	0.02	0.73663	0.0751379	0.487648	0.05	0.569864
MtH37Rv-0784 (3I22)	0.02	0.759695	0.257864	0.453221	0.23	0.199529
MtH37Rv-0820 (10A13)	0.02	0.759818	-0.416381	0.417005	-0.44	0.107167
MtH37Rv-0966c (5H1)	0.02	0.839583	0.236947	0.457503	0.21	0.130371
MtH37Rv-1029 (5H7)	0.02	0.739641	0.134057	0.47733	0.11	0.328339
MtH37Rv-1109c (7I2)	0.02	0.884142	-0.159994	0.466635	-0.18	0.556885
MtH37Rv-1236 (7C18)	0.02	0.957783	-0.177976	0.467124	-0.2	0.473842
MtH37Rv-1266c (8F24)	0.02	0.866916	0.183161	0.46842	0.17	0.322617
MtH37Rv-1279 (7M9)	0.02	0.85398	-0.253886	0.456759	-0.28	0.0864817
MtH37Rv-1306 (7L12)	0.02	0.736377	-0.390247	0.420584	-0.41	0.142588
MtH37Rv-1331 (9F8)	0.02	0.877599	0.0859531	0.484116	0.07	0.745012
MtH37Rv-1405c (9B11)	0.02	0.771797	0.533326	0.402574	0.51	0.0197217
MtH37Rv-1434 (9H11)	0.02	0.938038	-0.112086	0.48031	-0.13	0.615401
MtH37Rv-1465 (5P9)	0.02	0.894288	0.25587	0.454249	0.24	0.199077
MtH37Rv-1497 (5M12)	0.02	0.846351	0.203141	0.465017	0.19	0.234827
MtH37Rv-1508c (5G13)	0.02	0.866549	-0.633332	0.34124	-0.66	0.155585
MtH37Rv-1649 (7B2)	0.02	0.840601	-0.477781	0.420691	-0.5	0.00279669
MtH37Rv-1787 (9N6)	0.02	0.730443	N/A	N/A	N/A	N/A
MtH37Rv-1795 (7L14)	0.02	0.534478	0.0736874	0.488067	0.05	0.441958
MtH37Rv-1843c (7O18)	0.02	0.847909	0.177541	0.471903	0.16	0.15211
MtH37Rv-1932 (6L3)	0.02	0.805286	-0.201106	0.465595	-0.22	0.0371115
MtH37Rv-1953 (9P6)	0.02	0.817312	-0.0560784	0.490393	-0.08	0.569585
MtH37Rv-2053c (6P18)	0.02	0.7321	0.145971	0.475839	0.13	0.205832
MtH37Rv-2064 (6J7)	0.02	0.821456	0.326921	0.442007	0.31	0.0868733
MtH37Rv-2075c (6K8)	0.02	N/A	-0.119637	0.478491	-0.14	0.666385
MtH37Rv-2153c (6K20)	0.02	0.712016	0.627532	0.35806	0.61	0.110723
MtH37Rv-2227 (5N16)	0.02	0.935079	-0.380504	0.433206	-0.4	0.0570839
MtH37Rv-2239c (5P17)	0.02	0.847763	-0.669111	0.344306	-0.69	0.0992907
MtH37Rv-2285 (5M21)	0.02	0.865802	-0.0956407	0.484257	-0.11	0.40393
MtH37Rv-2306A (8L14)	0.02	0.681384	0.216095	0.464353	0.2	0.0442484
MtH37Rv-2369c (8O16)	0.02	0.921793	-0.0516963	0.490715	-0.07	0.786035
MtH37Rv-2401 (8I18)	0.02	0.86709	-0.411752	0.432087	-0.43	0.00998452
MtH37Rv-2471 (6D14)	0.02	0.795658	0.294015	0.449809	0.27	0.0617588
MtH37Rv-2540c (6H20)	0.02	0.821896	0.571917	0.397237	0.56	0.0120686
MtH37Rv-2601A (11K4)	0.02	0.732292	-0.226313	0.461113	-0.25	0.0722826
MtH37Rv-2804c (10B8)	0.02	0.782364	0.216369	0.46113	0.2	0.253584
MtH37Rv-2809 (10G8)	0.02	0.844786	-0.18484	0.465288	-0.2	0.362146
MtH37Rv-2811 (10A9)	0.02	0.905637	0.453931	0.394944	0.43	0.216035
MtH37Rv-2853 (10B10)	0.02	0.786007	0.349811	0.435709	0.33	0.103961
MtH37Rv-2868c (2L1)	0.02	0.849632	-0.124571	0.477204	-0.14	0.470934
MtH37Rv-2947c (10L1)	0.02	0.823133	-0.750561	0.334511	-0.77	0.0209472
MtH37Rv-3006 (3H13)	0.02	0.701646	-0.390402	0.428397	-0.41	0.0448899
MtH37Rv-3045 (3G17)	0.02	0.884728	-0.223632	0.458998	-0.24	0.275138
MtH37Rv-3258c (4B1)	0.02	0.913589	-0.556602	0.386846	-0.58	0.0945274
MtH37Rv-3259 (4C1)	0.02	0.931747	-0.910451	0.327204	-0.93	0.0177059
MtH37Rv-3282 (4E3)	0.02	0.668429	-0.303643	0.44826	-0.33	0.0166824
MtH37Rv-3494c (4C21)	0.02	0.847778	-0.0103812	0.498014	-0.03	0.894575
MtH37Rv-3697c (3C3)	0.02	0.761735	-0.420464	0.425437	-0.44	0.0180725
MtH37Rv-3861 (11F9)	0.02	0.837005	0.148171	0.472327	0.13	0.326493
MtH37Rv-3879c (11E10)	0.02	0.681759	0.27225	0.450849	0.25	0.156473
MbAF212297-2573 (11L10)	0.01	0.911591	0.0696195	0.488906	0.06	0.523232
MtCDC1551-1945 (12E8)	0.01	0.951601	0.340574	0.439797	0.34	0.13795
MtCDC1551-2710 (12K7)	0.01	0.897286	0.299761	0.444718	0.29	0.156271
MtCDC1551-3532.1 (12F16)	0.01	0.910489	0.269256	0.451123	0.26	0.0755052
MtCDC1551-3631 (12C18)	0.01	0.940046	0.122255	0.480043	0.11	0.427122
MtH37Rv-0054 (1F7)	0.01	0.961386	-0.960346	0.31163	-0.97	0.0140631
MtH37Rv-0058 (1B8)	0.01	0.907694	-0.873267	0.310133	-0.89	0.027803
MtH37Rv-0194 (1O6)	0.01	0.78179	0.566761	0.390086	0.55	0.0349775
MtH37Rv-0262c (2K14)	0.01	0.807606	N/A	N/A	N/A	N/A
MtH37Rv-0275c (2M15)	0.01	0.931763	0.273861	0.454185	0.26	0.0948413
MtH37Rv-0313 (2L18)	0.01	0.923552	-0.359598	0.421138	-0.37	0.275471
MtH37Rv-0378 (8O11)	0.01	0.940215	0.322631	0.436693	0.31	0.258625
MtH37Rv-0422c (1B17)	0.01	0.784973	-0.149618	0.474647	-0.16	0.161934
MtH37Rv-0492c (1H23)	0.01	0.923686	0.451141	0.418534	0.44	0.0403925
MtH37Rv-0496 (1D24)	0.01	0.955205	-0.357525	0.434356	-0.36	0.0905238
MtH37Rv-0576 (4O19)	0.01	0.878164	0.394403	0.432344	0.39	0.0130763
MtH37Rv-0626 (9K21)	0.01	0.927478	-0.0755291	0.487457	-0.09	0.508063
MtH37Rv-0637 (9P21)	0.01	0.946991	-1.16254	0.238874	-1.17	0.0186895
MtH37Rv-0642c (9M22)	0.01	0.93701	-0.839368	0.258477	-0.85	0.139368
MtH37Rv-0676c (9N24)	0.01	0.953361	0.0840033	0.483421	0.07	0.79765
MtH37Rv-0757 (3M19)	0.01	0.912489	-0.0186362	0.496161	-0.02	0.929599
MtH37Rv-0761c (3O19)	0.01	0.948694	-0.491072	0.416354	-0.5	0.0216145
MtH37Rv-0847 (10C14)	0.01	0.909407	-0.53128	0.413929	-0.54	0.000449572
MtH37Rv-0884c (4K6)	0.01	0.885424	0.0945075	0.484692	0.08	0.343951
MtH37Rv-0989c (5D3)	0.01	0.933496	-0.275251	0.453454	-0.28	0.085568
MtH37Rv-0997 (5C4)	0.01	0.688288	0.128594	0.479147	0.12	0.0865878
MtH37Rv-1059 (5H9)	0.01	0.887138	0.0580813	0.490088	0.05	0.691975
MtH37Rv-1203c (7H14)	0.01	0.77585	0.294613	0.447614	0.29	0.0781921
MtH37Rv-1258c (7I8)	0.01	0.94145	0.452883	0.41101	0.45	0.119771
MtH37Rv-1298 (9F7)	0.01	0.875176	-0.968383	0.267093	-0.97	0.0437165
MtH37Rv-1299 (7N11)	0.01	0.912688	-0.0714896	N/A	-0.08	0.778045
MtH37Rv-1349 (7F22)	0.01	0.905778	0.72102	0.363872	0.71	0.0106358
MtH37Rv-1377c (9F9)	0.01	0.913526	0.177416	0.470378	0.17	0.195496
MtH37Rv-1442 (5M7)	0.01	0.902268	0.112182	0.480901	0.1	0.432035
MtH37Rv-1478 (10G19)	0.01	0.877653	-0.190141	0.46741	-0.2	0.131351
MtH37Rv-1558 (5D17)	0.01	0.941842	-0.326235	0.435799	-0.34	0.0835715
MtH37Rv-1573 (5A19)	0.01	0.963998	0.397122	0.427032	0.39	0.182172
MtH37Rv-1579c (10F23)	0.01	0.915651	0.100824	0.47945	0.09	0.582536
MtH37Rv-1604 (5E21)	0.01	0.866167	0.169202	0.473178	0.16	0.0375898
MtH37Rv-1620c (5C23)	0.01	0.913	0.637949	0.357979	0.63	0.0984402
MtH37Rv-1635c (7A1)	0.01	N/A	N/A	N/A	N/A	N/A
MtH37Rv-1721c (9O3)	0.01	0.958304	0.141384	0.477507	0.14	0.477041
MtH37Rv-1731 (7O21)	0.01	0.953795	-0.133112	0.475978	-0.14	0.466389
MtH37Rv-1755c (9I5)	0.01	0.930241	0.30591	0.435532	0.29	0.350094
MtH37Rv-1860 (7F8)	0.01	0.941661	-0.71903	0.373523	-0.73	0.00429623
MtH37Rv-1862 (7G8)	0.01	0.853707	0.0470535	0.492172	0.04	0.676581
MtH37Rv-1870c (7F9)	0.01	0.954563	-1.08036	0.214449	-1.09	0.0649571
MtH37Rv-1955 (9J7)	0.01	0.946078	-0.165872	0.470744	-0.17	0.392776
MtH37Rv-1971 (6P5)	0.01	0.93377	0.458558	0.413962	0.45	0.0876871
MtH37Rv-1975 (6K6)	0.01	0.959896	0.38165	0.432706	0.38	0.128358
MtH37Rv-2054 (6M24)	0.01	0.937389	-0.321416	0.438216	-0.33	0.201086
MtH37Rv-2092c (6M9)	0.01	0.896153	0.147544	0.47375	0.14	0.405666
MtH37Rv-2108 (6K10)	0.01	0.941406	-0.56578	0.397114	-0.58	0.0281699
MtH37Rv-2187 (6O23)	0.01	0.932453	-0.158052	0.472199	-0.17	0.357721
MtH37Rv-2190c (6J24)	0.01	0.94445	-0.146117	0.475825	-0.16	0.334983
MtH37Rv-2214c (5L15)	0.01	0.905036	-0.0279805	0.494889	-0.04	0.843553
MtH37Rv-2229c (5P16)	0.01	0.860882	0.13489	0.476756	0.13	0.329135
MtH37Rv-2232 (9D17)	0.01	0.982205	N/A	N/A	N/A	N/A
MtH37Rv-2295 (8I14)	0.01	0.916555	-0.426951	0.429758	-0.44	0.00380934
MtH37Rv-2307D (11M3)	0.01	0.780838	0.10643	0.482118	0.1	0.3221
MtH37Rv-2366c (6F4)	0.01	0.932399	0.213882	0.455515	0.2	0.302351
MtH37Rv-2389c (8M17)	0.01	0.827953	0.0436021	0.492639	0.03	0.783562
MtH37Rv-2417c (6C9)	0.01	0.903188	-0.278307	0.455105	-0.28	0.0129619
MtH37Rv-2441c (8K19)	0.01	0.942782	-0.65998	0.365608	-0.67	0.0495137
MtH37Rv-2446c (8N19)	0.01	0.888945	0.132146	0.477478	0.12	0.360719
MtH37Rv-2526 (8J22)	0.01	0.685742	0.195932	0.468827	0.19	0.00203713
MtH37Rv-2615c (9I13)	0.01	0.854238	-0.06693	0.48861	-0.08	0.489651
MtH37Rv-2650c (10D2)	0.01	0.980343	0.0728178	N/A	0.06	N/A
MtH37Rv-2788 (2F6)	0.01	0.871071	0.162595	0.46958	0.15	0.446259
MtH37Rv-2844 (2B11)	0.01	0.936754	-0.379967	0.435763	-0.39	0.0308079
MtH37Rv-2857c (2E12)	0.01	0.887246	-0.392537	0.43779	-0.41	0.000361186
MtH37Rv-2893 (2K3)	0.01	0.915894	N/A	N/A	N/A	N/A
MtH37Rv-2978c (10N2)	0.01	0.880339	0.106942	0.481977	0.09	0.419167
MtH37Rv-3018c (10O3)	0.01	0.898381	0.0442085	0.492946	0.04	0.67534
MtH37Rv-3032 (3B16)	0.01	0.882224	0.438767	0.416171	0.43	0.0730763
MtH37Rv-3043c (3E17)	0.01	0.934045	-0.361933	0.435812	-0.37	0.0666793
MtH37Rv-3114 (3F23)	0.01	0.928549	0.15704	0.473758	0.15	0.296352
MtH37Rv-3123 (3C24)	0.01	0.91676	0.153762	0.473974	0.14	0.300237
MtH37Rv-3150 (3J2)	0.01	0.885146	-0.456399	0.412154	-0.46	0.0649035
MtH37Rv-3172c (3L4)	0.01	0.91971	-0.0610599	0.488642	-0.07	0.6231
MtH37Rv-3221c (10J11)	0.01	0.891897	-0.454186	0.415438	-0.47	0.0411784
MtH37Rv-3242c (3L11)	0.01	0.862433	0.443643	0.40578	0.43	0.170952
MtH37Rv-3262 (4E1)	0.01	0.921239	-0.0957866	0.48259	-0.1	0.582383
MtH37Rv-3305c (4G5)	0.01	0.868851	0.3198	0.439675	0.31	0.153644
MtH37Rv-3438 (4D16)	0.01	0.933588	-0.114095	0.479967	-0.13	0.502699
MtH37Rv-3553 (2C14)	0.01	0.917228	0.517774	0.40231	0.51	0.0597021
MtH37Rv-3563 (2G14)	0.01	0.8887	N/A	N/A	N/A	N/A
MtH37Rv-3658c (2H22)	0.01	0.909016	N/A	N/A	N/A	N/A
MtH37Rv-3668c (2B24)	0.01	0.912698	-0.809655	N/A	-0.82	N/A
MtH37Rv-3673c (2G24)	0.01	0.923222	N/A	N/A	N/A	N/A
MtH37Rv-3724B (3E6)	0.01	0.917989	-0.0918841	0.484509	-0.1	0.456967
MtH37Rv-3739c (11B5)	0.01	0.878074	-0.0775665	0.487826	-0.09	0.216398
MtH37Rv-3750c (11B6)	0.01	0.968811	-0.400647	0.413107	-0.41	0.31138
MtH37Rv-3774 (3D10)	0.01	0.963196	-0.343483	0.42492	-0.36	0.356386
MtH37Rv-3825c (11D8)	0.01	N/A	-0.035696	N/A	-0.04	N/A
MtH37Rv-3897c (11C11)	0.01	0.82374	-0.108996	0.482189	-0.12	0.139022
MtH37Rv-3904c (11E11)	0.01	0.828896	0.354323	0.43026	0.34	0.1733
MbAF212297-2047c (11M9)	0	1	-0.279583	0.453238	-0.28	0.124084
MtCDC1551-1571 (12D5)	0	1	0.10898	0.481732	0.11	0.329519
MtCDC1551-2364.1 (12K1)	0	1	0.120641	0.47892	0.12	0.679083
MtCDC1551-2510 (12L4)	0	1	0.206448	0.457622	0.21	0.39109
MtCDC1551-2514 (12M4)	0	1	0.231511	0.461099	0.24	0.0698825
MtCDC1551-2924 (12P8)	0	1	-0.0817984	0.485932	-0.08	0.651196
MtCDC1551-3014 (12I10)	0	1	-0.140611	0.473827	-0.14	0.516488
MtCDC1551-3207 (12P12)	0	1	0.453196	0.405052	0.45	0.168991
MtCDC1551-3454 (12A16)	0	1	-0.036307	0.493458	-0.04	0.842946
MtCDC1551-3718.2 (12G18)	0	1	0.400144	0.420981	0.41	0.133188
MtCDC1551-3754 (12B19)	0	1	-0.0725853	0.488321	-0.07	0.234792
MtCDC1551-3846 (12B20)	0	1	-0.615522	0.393625	-0.61	0.000880546
MtCDC1551-3919 (12F20)	0	1	-0.390203	0.433956	-0.39	0.00562234
MtH37Rv-0008c (1H1)	0	1	-0.157312	0.471325	-0.16	0.213029
MtH37Rv-0009 (1A2)	0	1	-1.22952	0.214629	-1.23	0.0197615
MtH37Rv-0065 (1A9)	0	1	-0.315033	0.448582	-0.31	0.0202315
MtH37Rv-0157 (8M5)	0	1	-0.390993	0.428832	-0.4	0.0682442
MtH37Rv-0180c (1K5)	0	1	-0.466104	0.419497	-0.47	0.0054634
MtH37Rv-0205 (1J8)	0	1	-0.149563	0.47606	-0.15	0.146174
MtH37Rv-0212c (1I9)	0	1	-0.36979	N/A	-0.37	N/A
MtH37Rv-0246 (1P12)	0	1	-0.693105	0.36046	-0.69	0.0223945
MtH37Rv-0298 (8O9)	0	1	-0.396435	0.417282	-0.39	0.187276
MtH37Rv-0333 (8O10)	0	1	-0.210225	0.463428	-0.21	0.298686
MtH37Rv-0406c (1D15)	0	1	-0.0867435	0.485823	-0.09	0.24568
MtH37Rv-0453 (9J14)	0	1	0.46975	0.422147	0.47	0.000504972
MtH37Rv-0461 (1G20)	0	1	-0.308288	0.444818	-0.31	0.0978098
MtH37Rv-0549c (4J17)	0	1	0.473317	0.411348	0.47	0.0591326
MtH37Rv-0624 (9I21)	0	1	0.168507	0.468209	0.17	0.43122
MtH37Rv-0628c (9M21)	0	1	0.351687	0.432273	0.35	0.128302
MtH37Rv-0634c (4K23)	0	1	-0.0900507	0.484108	-0.09	0.534941
MtH37Rv-0689c (9B1)	0	1	N/A	N/A	N/A	N/A
MtH37Rv-0691c (3P14)	0	1	-0.134557	0.477369	-0.13	0.237249
MtH37Rv-0711 (3M16)	0	1	-0.128823	0.478231	-0.13	0.370646
MtH37Rv-0802c (3L23)	0	1	0.189648	0.467708	0.19	0.189703
MtH37Rv-0817c (3P24)	0	1	0.365325	0.426805	0.36	0.210748
MtH37Rv-0833 (10A14)	0	1	0.420194	0.421336	0.42	0.055535
MtH37Rv-0985c (5H2)	0	1	-0.788533	0.368884	-0.79	0.000383082
MtH37Rv-1052 (8G15)	0	1	-0.0877161	0.485661	-0.09	0.350955
MtH37Rv-1053c (8H15)	0	1	-0.206707	0.457848	-0.21	0.262688
MtH37Rv-1077 (5E11)	0	1	0.442767	0.4155	0.44	0.0692371
MtH37Rv-1111c (7K2)	0	1	N/A	N/A	N/A	N/A
MtH37Rv-1197 (8E22)	0	1	-0.623461	0.281016	-0.62	0.328641
MtH37Rv-1220c (7F16)	0	1	-0.35264	0.419917	-0.35	0.2919
MtH37Rv-1231c (7F17)	0	1	0.0293576	0.494906	0.03	0.857222
MtH37Rv-1245c (8A24)	0	1	-0.288367	0.446545	-0.29	0.258658
MtH37Rv-1257c (7P7)	0	1	0.2841	0.448828	0.28	0.120713
MtH37Rv-1312 (7B19)	0	1	-0.29223	0.440576	-0.29	0.337739
MtH37Rv-1368 (5I1)	0	1	N/A	N/A	N/A	N/A
MtH37Rv-1472 (5I10)	0	1	-0.329623	0.445069	-0.33	0.0343321
MtH37Rv-1516c (10F20)	0	1	-0.15188	0.474929	-0.16	0.302423
MtH37Rv-1615 (5F22)	0	1	-0.475607	0.392459	-0.47	0.195442
MtH37Rv-1662 (9O1)	0	1	0.0106848	0.498228	0.01	0.964213
MtH37Rv-1687c (7G5)	0	1	0.25266	0.455744	0.25	0.282745
MtH37Rv-1735c (7J22)	0	1	0.843075	0.344898	0.84	0.00528827
MtH37Rv-1797 (7N14)	0	1	-0.124616	0.475442	-0.13	0.635949
MtH37Rv-1798 (7O14)	0	1	-0.0968968	0.483815	-0.1	0.432325
MtH37Rv-1911c (10J17)	0	1	-0.303444	0.451103	-0.3	0.0133203
MtH37Rv-1991c (9N8)	0	1	0.173883	0.466861	0.17	0.343352
MtH37Rv-2010 (9M9)	0	1	-0.282358	0.443443	-0.28	0.318862
MtH37Rv-2071c (6O7)	0	1	0.310526	0.444589	0.31	0.0874362
MtH37Rv-2080 (6N8)	0	1	-0.784557	0.313192	-0.78	0.0803525
MtH37Rv-2084 (9N12)	0	1	0.236735	N/A	0.24	N/A
MtH37Rv-2100 (9G13)	0	1	0.179161	0.467935	0.18	0.288201
MtH37Rv-2127 (9C15)	0	1	-0.233353	0.457113	-0.23	0.229451
MtH37Rv-2150c (6P19)	0	1	0.212936	0.466021	0.21	0.00823793
MtH37Rv-2169c (6O21)	0	1	0.345048	0.44088	0.35	0.0308976
MtH37Rv-2182c (6K23)	0	1	-0.0957561	0.483236	-0.1	0.455331
MtH37Rv-2211c (5I15)	0	1	-0.206971	0.464177	-0.21	0.243786
MtH37Rv-2255c (9E18)	0	1	-0.139903	0.477077	-0.14	0.105809
MtH37Rv-2327 (6F1)	0	1	-0.211119	0.463396	-0.22	0.250191
MtH37Rv-2331 (8I15)	0	1	-0.0581063	0.48988	-0.06	0.739031
MtH37Rv-2342 (8J15)	0	1	0.0959764	0.484547	0.1	0.2727
MtH37Rv-2420c (8M18)	0	1	-0.226352	0.461478	-0.23	0.253112
MtH37Rv-2543 (8K22)	0	1	0.0947603	0.484729	0.09	0.423153
MtH37Rv-2557 (8J23)	0	1	0.46414	0.421338	0.46	0.0152859
MtH37Rv-2637 (1L17)	0	1	0.251658	0.435641	0.25	0.538601
MtH37Rv-2680 (1M20)	0	1	-0.271002	0.453459	-0.27	0.13055
MtH37Rv-2696c (1I22)	0	1	-0.348123	0.436742	-0.35	0.139823
MtH37Rv-2699c (10F4)	0	1	-0.630471	0.396026	-0.63	0.0106181
MtH37Rv-2805 (10C8)	0	1	0.27342	0.448991	0.27	0.189955
MtH37Rv-2806 (10D8)	0	1	-0.109935	0.480984	-0.11	0.654077
MtH37Rv-2831 (2G9)	0	1	0.593339	0.367738	0.6	0.112892
MtH37Rv-2927c (2P6)	0	1	-0.158	0.46043	-0.16	0.710186
MtH37Rv-3030 (3H15)	0	1	-0.195532	0.465547	-0.19	0.249533
MtH37Rv-3110 (3C23)	0	1	0.220799	0.45972	0.22	0.267128
MtH37Rv-3224B (11I6)	0	1	-0.154472	0.473391	-0.15	0.254749
MtH37Rv-3236c (3O10)	0	1	0.0623609	0.486722	0.07	0.819558
MtH37Rv-3273 (4G2)	0	1	0.0510794	0.491649	0.05	0.717133
MtH37Rv-3490 (4H20)	0	1	-0.0825019	0.484325	-0.08	0.691788
MtH37Rv-3502c (4H21)	0	1	0.482451	0.418709	0.48	0.00559598
MtH37Rv-3531c (4D24)	0	1	0.213584	0.465386	0.21	0.0235469
MtH37Rv-3595c (10N24)	0	1	0.282614	0.447151	0.29	0.222022
MtH37Rv-3653 (11E3)	0	1	0.426098	0.423478	0.42	0.0232187
MtH37Rv-3669 (2C24)	0	1	-0.34183	0.443498	-0.35	0.00512066
MtH37Rv-3678A (11M6)	0	1	-0.238283	0.461223	-0.24	0.0320303
MtH37Rv-3681c (11B4)	0	1	-0.332141	0.445913	-0.33	0.00212863
MtH37Rv-3720 (3A6)	0	1	-0.0613619	0.489347	-0.06	0.690718
MtH37Rv-3751 (11C6)	0	1	0.156833	0.473322	0.16	0.232695
MtH37Rv-3785 (3F11)	0	1	0.151244	0.475896	0.15	0.0893776
MtH37Rv-3803c (8D1)	0	1	-0.106355	0.478516	-0.11	0.615171
MtH37Rv-3826 (11E8)	0	1	-0.323098	0.442472	-0.32	0.0839342
MtH37Rv-3869 (8F6)	0	1	-0.41725	0.409392	-0.42	0.260929
MtH37Rv-3899c (8H8)	0	1	0.429691	0.418476	0.42	0.121385
MbAF212297-1999 (11L9)	-0.01	0.944236	N/A	N/A	N/A	N/A
MbAF212297-2836 (11O10)	-0.01	0.896349	0.521785	0.403634	0.53	0.0223571
MtCDC1551-0012 (11M13)	-0.01	0.855128	-0.878758	0.328849	-0.87	0.00648541
MtCDC1551-0099.1 (11K14)	-0.01	0.856844	0.191797	0.46611	0.2	0.19062
MtCDC1551-0553 (11J17)	-0.01	0.891848	-0.142871	N/A	-0.13	0.380072
MtCDC1551-1025.3 (11K23)	-0.01	0.853367	0.160287	0.473971	0.17	0.0495546
MtCDC1551-1070.1 (11O23)	-0.01	0.904596	0.166794	0.47257	0.18	0.122979
MtCDC1551-1808 (12E7)	-0.01	0.954607	0.313479	0.446071	0.32	0.137704
MtCDC1551-2185.1 (12A12)	-0.01	0.928777	0.264968	0.44988	0.28	0.237427
MtCDC1551-2367.1 (12L1)	-0.01	0.928338	-0.454056	0.414367	-0.44	0.076122
MtCDC1551-2369 (12N1)	-0.01	0.949455	0.51501	N/A	0.52	0.106577
MtCDC1551-3013 (12P9)	-0.01	0.931504	-0.629585	0.366014	-0.62	0.0395253
MtCDC1551-3058.1 (12P10)	-0.01	0.945511	0.410107	0.420445	0.42	0.152642
MtCDC1551-3058.2 (12I11)	-0.01	0.934177	0.160103	0.468614	0.17	0.390495
MtCDC1551-3117 (12N11)	-0.01	0.892625	0.113102	0.480983	0.12	0.321565
MtCDC1551-3284 (12F14)	-0.01	0.88315	-0.181417	0.469969	-0.17	0.114679
MtCDC1551-3974.1 (12H21)	-0.01	0.818812	-0.352333	0.442712	-0.34	0.00115736
MtCDC1551-4026.1 (12D22)	-0.01	0.835145	0.0663931	0.488744	0.07	0.50444
MtH37Rv-0018c (1B3)	-0.01	0.883431	-0.380385	0.428154	-0.37	0.0989385
MtH37Rv-0126 (1L3)	-0.01	0.876557	-0.400955	0.434339	-0.39	0.00174167
MtH37Rv-0128 (8J2)	-0.01	0.937802	-0.312044	0.449785	-0.31	0.041876
MtH37Rv-0174 (8O6)	-0.01	0.896391	-0.442489	0.376609	-0.43	0.379825
MtH37Rv-0238 (1K12)	-0.01	0.847923	-0.324554	0.448363	-0.32	0.000563113
MtH37Rv-0321 (2L19)	-0.01	0.908775	-0.248564	0.459562	-0.24	0.0424091
MtH37Rv-0480c (1D22)	-0.01	0.933063	0.181064	0.469345	0.19	0.221174
MtH37Rv-0500A (11A14)	-0.01	0.945828	-0.266963	0.451329	-0.26	0.254504
MtH37Rv-0580c (4J20)	-0.01	0.872772	0.249918	0.45953	0.26	0.00912663
MtH37Rv-0630c (4P22)	-0.01	0.976951	0.502974	0.400858	0.51	0.152038
MtH37Rv-0658c (4K24)	-0.01	0.895636	0.405286	0.431143	0.41	0.00872653
MtH37Rv-0674 (3L13)	-0.01	0.880648	0.203613	0.464116	0.21	0.185199
MtH37Rv-0762c (3P19)	-0.01	0.912175	-0.0790019	0.487229	-0.07	0.530732
MtH37Rv-0778 (3L21)	-0.01	0.903406	-0.0876772	0.485299	-0.08	0.510625
MtH37Rv-0799c (9D6)	-0.01	0.844925	-0.330297	0.445868	-0.32	0.0035573
MtH37Rv-0841 (4N2)	-0.01	0.926756	0.0921078	0.481288	0.1	0.716022
MtH37Rv-0865 (10A15)	-0.01	0.921654	0.117596	0.480964	0.13	0.262978
MtH37Rv-0994 (5H3)	-0.01	0.813923	0.00751702	0.498809	0.01	0.80208
MtH37Rv-1045 (5G8)	-0.01	0.924842	-0.0865881	0.485927	-0.08	0.499416
[truncated: 2,414 more rows]

## Sheet: Genes regulated > 3 fold
Rv number	Gene name	Gene product	DosR regulon	log2 ratio (cmr mutant/parent)	p value	log2 ratio (cmr mutant/complemented cmr mutant)	p value	log2 ratio (complemented cmr mutant/parent)	p value
Rv0079	rv0079	Unknown Protein	Yes	2.08	0.0345254	2.52622	0.0332147	0.45	0.623459
Rv0080	rv0080	Conserved hypothetical protein	Yes	2.07	0.00483827	2.50952	N/A	0.44	N/A
Rv1675c	cmr	Probable transcriptional regulatory protein Cmr	No	-2.87	0.000549279	-1.85476	0.203127	1.02	0.0131772
Rv1737c	narK2	Possible nitrate/nitrite transported NarK2	Yes	1.58	0.0376307	2.00604	0.0768824	0.42	0.581657
Rv1738	rv1738	Conserved protein	Yes	2.24	0.0322769	2.34544	0.00323902	0.11	0.920802
Rv2007c	fdxA	Ferredoxin FdxA	Yes	3.09	0.0225088	2.71817	5.2798e-05	-0.37	0.772793
Rv2030c	rv2030c	Conserved protein	Yes	3.05	0.0148358	2.88446	0.00877455	-0.16	0.865097
Rv2031c	hspX	Stress protein induced by hypoxia	Yes	3	0.0347245	3.91338	7.69865e-14	0.92	0.521551
Rv2032	acg	Conserved protein Acg	Yes	1.88	0.0313612	2.28958	0.0185637	0.41	0.657278
Rv2623	TB31.7	Universal stress protein	Yes	1.67	0.0348242	1.28229	0.222172	-0.39	0.564371
Rv2626c	hrp1	Hypoxic response protein 1 Hrp1	Yes	2.4	0.0927339	2.70344	0.00176703	0.3	0.809385
Rv2629	rv2629	conserved hypothetical protein	Yes	2	0.0181809	1.00345	0.227203	-0.99	0.169508
Rv3127	rv3127	conserved hypothetical protein	Yes	1.64	0.0743527	2.03641	0.0246303	0.39	0.696495
Rv3130c	tgs1	Triacylglycerol synthase (diacylglycerol acyltransferase) Tgs1	Yes	2.55	0.0296376	4.42147	0.0986367	1.87	0.077819
Rv3131	rv3131	Conserved protein	Yes	2.63	0.0401197	2.99758	0.00150923	0.37	0.764278
Rv3133c	dosR	Two component transcriptional regulatory protein DosR	Yes	1.93	0.0311497	1.77178	0.0234508	-0.16	0.871969
Rv3134c	rv3134c	Universal stress protein family protein	Yes	1.61	0.0324642	1.74668	0.10517	0.13	0.856556

## Sheet: Comparison to reference 24
This cmr dataset
Thus the top six up-regulated genes in the cmr mutant were fdxA (8.5-fold), rv2030c (8.3-fold), hspX (8.0-fold), rv3131 (6.2-fold), tgs1 (5.9-fold), hrp1 (5.3-fold) .
						log2	ratio
fdxA	Ferredoxin FdxA					3.09	8.51496
rv2030c	Conserved protein					3.05	8.28212
hspX	Stress protein induced by hypoxia					3	8
rv3131	Conserved protein					2.63	6.19026
tgs1	Triacylglycerol synthase (diacylglycerol acyltransferase) Tgs1					2.55	5.85634
hrp1	Hypoxic response protein 1 Hrp1					2.4	5.27803
rv1738	Conserved protein					2.24	4.72397
rv0079	Unknown Protein					2.08	4.22807
rv0080	Conserved hypothetical protein					2.07	4.19887
rv2629	conserved hypothetical protein					2	4
dosR	Two component transcriptional regulatory protein DosR					1.93	3.81055
Table from Park et al., 2003 (Rv3133c/dosR is a transcription factor that mediates the hypoxic response of Mycobacterium tuberculosis)
ORF	Gene	Rv	ΔdosR	Order in this cmr dataset
Rv3131	rv3131	34.1	ND	4
Rv2031c	hspX	27.9	ND	3
Rv2030c	rv2030	27.3	ND	2
Rv2007c	fdxA	25.9	0.8	1
Rv3130c	tgs1	25.5	ND	5
Rv2626c	hrp1	24.5	1.2	6
Rv1738	rv1738	22.8	1.3	7
Rv0079	rv0079	22.2	0.9	8
Rv3134c	rv3134c	22.2	1.2
Rv2623		18.8	ND
Rv3127		17.4	0.8
Rv2032		15.1	ND
Rv2628		13.6	0.8
Rv2029c	pfkB	13.3	0.9
Rv2627c		12.4	0.8
Rv1813c		11.4	0.8
Rv3133c	dosR	9.1	1.1	11
Rv0569		9	0.9
Rv1737c	narK2	8.5	1.1
Rv1996		7.9	0.7
Rv0080		7.8	0.9	9
Rv2629		7.6	1.4	10
Rv2005c		7.3	1.3
Rv2630		6.5	2
Rv2028c		6	0.9
Rv3132c		5.7	0.8
Rv0570	nrdZ	5.5	1.1
Rv3841	bfrB	5.2	2
Rv0081		4.9	0.5
Rv1997	ctpF	4.3	0.8
Rv2004c		4.2	1.2
Rv1733c		4.1	ND
Rv2624c		3.9	0.6
Rv1736c	narX	3.7	1
Rv1812c		3.6	1
Rv2631		3.4	1.4
Rv0082		3.1	0.6
Rv0572c		3	1
Rv2625c		3	1.3
Rv3129		2.7	0.6
Rv2830c		2.6	1.2
Rv2003c		2.3	0.9
Rv2006	otsB	2.2	0.8
Rv0083		2.1	1.1
Rv0574c		2	1.1
Rv0571c		1.7	1
Rv3126c		1.7	0.8
Rv1734c		1.5	1
Rv3128c		1.5	0.8
rv1676 expression		0.44	mut/parental
0.44	1.3566	up in mutant
